# Supplementary material for: Cat1 forms filament networks to degrade NAD+ during the type III CRISPR- Cas anti-viral response
Source: Science. Author manuscript; Available in PMC 2025 Jun 13. (PMC12162218; doi:10.1126/science.adv9045)
Supplement: Data S1 [file NIHMS2075442-supplement-Data_S1.xlsx]

## Sheet: Cat1_homolog_information_for_tr
Name	Sequence	Sequence Length	Organism
XGV99811.1	MTVRLTFNLIDPELDSEELEAKTQSLLRQLREFDAVEQVNRVPDPHPPTGSKAFGAFLAGLLTAQVAPAQAPAVVGALDSVVGNAPIELTLEIDGRKITVKARNHEELAAALQTAQAFLMGASSQGVNSSQTESSDSLLSTTTASTSAAMPSQSPRASAAPIEVFFSYSHRDEELRDELAIHLSMLKRQGIIAAWHDREITAGSDWAGEIDTHLNTASLILLLVSANFLASDYCYDIELTQAMQRHAAGQARVLPIILKPCDWTGAPFGKLQALPKNAKPVTKWDDRDEAFLNIVQGIRAAIAR	304	Leptolyngbya sp. BL-A-14
WP_395278434.1	MSISVFLSHNHNDKPFVRKLARDLENHGVRYWLDEAEMKIGDSLIQKIREGIDGVDYFAVVLSPDSINAPWVVNELDVAINYQISGKKIKVLPIMLKECEPPGFLIGKLYADFRNEDNYVEAFKKLIQSIGVVFNKNIMSDKNTSDNLGTALDKASHANIPMMCKPFHRPFQYMGMQVPQAEKIFECKGNEVGSIIIEDDDCRMYLEAEGNFISYIEVDFKKTAPHYQNKEFDSEIFLGALSIGLSELDQVGKKTYSHAYYDHRRKLKITVSCLYDEAPITVSFSSKYYGM	291	Enterobacter bugandensis
WP_395213129.1	MITSVFLSHNHEDKTFVRKLARDLEGHNVKCWLDEAEMKIGDSLIQKIYKGIDNVEYFAVILSPNSINSPWVANELDVAMNLQISGKPIKVLPIMLQECEPPGFLIGKLYGDFKDESKYLDSFKKLTTSIGVVFNKNALSDDSCPHNLGTAIDKAIFYNLPLMSSPFHRPFQYIGMSVEKAEEAVGSQANDVGNIIVENIECKMLLEAEGNFISYVDVAFKRTAPHSQSMEFDSESILGALSIGLSELEMVRKQTHFHTYYDHRKRLKIGVACQYDGAPISVGFSSKYYGQ	291	Vibrio furnissii
WP_387014757.1	MTSTPKAFISHATEDKAFVVPFATMLREKGVDAWVDQWEIKAGESLVDRIFESGIKEASVFIVVLSSTSVTKPWVRDELDAGVTRRISGQTKVIPVVLDDVEVPVALQHTLYLSVPDNGLAKVVEKALHSIFELDSRPPLGAPPVYATAAALPRVLPDPIDNIVFNSIIDLYLDDSIGVISDQSLLERIGESDVSADAMNESVEIFEAEGRIKCQKMLSGNWFITEVGNAALLTALGARGLDVKGLQMRLLAAVVNNPRHALTTFEGQSRVVTRALVDSLESQALIKTQRVLSGQILIVGVSAEATRIVRRT	312	Arthrobacter citreus
WP_379791189.1	MKAFISYSHRDSQYLERLQVHLAQARRDSLISEWTDQKIDAGANLDQNISEALTSSELFLALVSPDYLASNYCYEKEFETALQMQEEGKLIIVPIIVEPCEWQKTPFGKLKAIPKDGKPVSEYTNQNVAFLNVVDELRRLTHNNVSLSSEIAQQPQSEEKLTRNYKVKKLFSEVDIFNFKEDSYETIKKYFQASISELNSVENLQARFTNDGKGFFTCLISNRSNNQSSFVTVQIGSDGQRHFGDLSYSFSDQISTNSIQMGKVFKIGNDDYNQFWIKNKDMFDYSGQFNDQYNAHHVAEIIWDDFISQVGVSLT	315	Flavobacterium qiangtangense
WP_378986806.1	MKAFISYSHRDENYLERLKVHLAQMKRENMIDEWTDKEIHAGSSLENEINGALASSQIFLALVSPDYLASNYCFEKEFEAALQLQEEGELIIVPIIVEHCEWQKTPFGKLKAIPKDGKPISDYTNPNNAFLTVVDELRRLIETKPQVYISDDKPSNEVAVPSSKRNYKVKKTFSEVDKVNFIEASFKYILAYFKSSVDEINDVENIQARFLKQDNSSFSCLISNRANVKDSYLAVSLVNKGQTHFGDLQYAFSDRVNESSIHLDKLFNIGFDEYELFWISHNAYGFQRQRDEVQLTAVGVAEIIWNNFIEQVGIS	315	Pedobacter lithocola
WP_373676232.1	MSISVFLSHNHNDKPFVRKLARDLENHGVRYWLDEAEMKIGDSLIQKIREGIDSVDYFAVVLSPDSINAPWVVNELDVAMNHQIKGKKIKVLPIMLKECDPPGFLVGKLYADFRDQDNYVEAFKRLIQSIGIVFNKNVLRYEKTFNNLGTALDKASYANIPIMCKPFHRPFQYMGMQLSQAENIFECKGNEVGSIIIEDEDCRMYLEAEGNFISYIEVDFKKTAPHYQNQEFDSELFLGALSIGLSELDLVGKKTHSHAYYDHRRKLKITVSCLYD	276	Citrobacter braakii
WP_373170225.1	MSIRVFLSHNHNDKPFVRKLARDLENHGVRYWLDEAEMKIGDSLIQKIREGIDSVDYFAVVLSPDSINAPWVVNELDVAMNYQISGKKIKVLPIMLKECEPPGFLIGKLYADFRNEDNYVEAFKRLIQSIGMVFNKNVMSDEKIFDNLGTALDKASHANIPIMCKPFHRPFQYMGMQVPQAEKIFECKGNEVGSIFVEDDDCRMHLCSEGNYISFVEVDFKKTIPHYRNQEFDSEIFLGALSIGLSELELVGKKTHSHTYYDHRRKLKITVSCLYDEAPITVSFSSKYYGM	291	Klebsiella sp. Q11
WP_368374794.1	MSSVFLSHNSKDKPWVRNLAERLIADEVIVWLDEAEINIGDSLIEKISAGIHDMRFVAAIISKNSVESSWVQKEISIAMSKEISGREVTVLPLVIDNCDLPTSLSDKLYADFTNPNEFEISYSKLLRALGVEETPKAIKQQKSSQPKQSKPQSLPGDVPHEQEIKIVGIVKERTKQDREYSGLQDYYLQLSKTPSRDWVHFFDQSRGFARHSMWRRAWIEGDCIVVKCALDELNRYHLKDLKHDVAEANRELEKHIDEYNANSRIQAELEEAKRIERDKHLDDLDFS	287	Zhongshania arctica
WP_368309802.1	MASVFFSYSHADEQLRNELEVHLAMLKREGIIDTWHDRRIDAGENIDRAIDERINRDDIILLLVSSSFLDSAYCFDVELERAMARHEVGEAVVIPVILRPCDWHRAPFGKLLALPTDGRPVTRWPDKDEAYLDIVRGIRRVAERIGGGKVPPAPSPTVPATHAPVPSQTTGRPGPRPAGEGPRSSNLRLAKTFTQRDKDQFMEEAFRYIALYFENSLAELGRRNAGFEGTFRSIDNSRFTASIYRNGDAVARCTVYEGGPFGSGIYYAQGENRGNNSYNESLSVEADDQMLFLRSLGMSHMGQGQAQKLSLEGGAELFWSLLIAPLQGRQ	330	Luteibacter sp. CQ10
WP_363775248.1	MTELDSRSMFLSHNAEDKPFVRRLAMDLKAEGVKVWFDEAEIKAGESLLYKIQDGIEEIDYVVAVLSPTSIASSWVQTELEMAMVRQIDERQVRVVPILYRDCAVPLFLRGKLYLDFRRDEKYWQVFERLLDVALPGRKKLFLTGKEAARRVKTTQSPPGGLVGLSQRGMNQDYYTNQVMSDRDWVHADAKSGRSRMWVAEYYNEADRTYRSYGVYDERITAMPYLNVKGEEPPCITRSFVDSDRAIATAVKEAVSRKLVPNEDDFFLITKLRHYSSTGLVWAITFMDEALRGYTIGAMVDAYTGELKSLEPS	313	Lentzea sp. NPDC051838
WP_363331926.1	MTVLRPQIFMSYSRRDEDYVRDLRGDLLSSGVECWIDTANIRAGDRLNPAIEEAISRSSLMFAYVTKSYLRSRWCMKELRHALASPQVTVAPYADSPETLTEVPADLIDEIAFGVLTPEARTRALVELAGRAWASLQTVQRVVPAGNHILAGPAIFDSAGYSRADLMRRARKELILAGPNLRSWLSDRECKRGLVALVKERHVRVTLILTTYACLRPIAAEGAVHLRESAKDIRSMLAELDGEERDLMSAHFHVGAATLSAVIVDPTTPEGILFFSPRWAIQFLPQDRMTCVIDKTINSADLFKAVYNGVLLMTQGDAMSVEEMLA	326	Dactylosporangium sp. NPDC051485
WP_354601858.1	MSSIFLSHAHEDKAFARKLATDLRLAGHAVWIDEAEINIGDSLIEKIREGLEQVDYVAAILSSASIDSPWVTRELDIASNREIEEGRVLVLPLLLENVVLPGFLKGKFYGDFTNADGYKEKLDLLLRAIGNSTPVNRPSPDELTNLHAELNSVRNAVTQHKAALETHQRIALSGKSEKLKAAITKANIKFPMHAPINVSHAFEVLGSTVTLDYLLWSIAKSERKGGHVLEAMLSMDNKWPLVESMLSAYDDLLSAAGD	258	Uliginosibacterium flavum
WP_353226072.1	MDSSDHRDFIWQGDYGEREPLFEALAKLLDRQNAYELGMCALFANNNPYNPELLVVLGYEAPSTEQITDMKSLMTDAGARLRTDVTLKRLINLTTRGRFNSVQVPDRQSLYHHLSMGQLFLLPDRKHFADRFGVEPLGKALPVFLSHSTPDKQIVEDVIPYLTRAGTALWYDKLNIEYGQSIVKAVQDGISESGAVIFFISREFLASSWCENEMDGFLTRVCSGQKVLILSVVFPDVEHDELPMFIQQRKYLKLPIGYSASGISNELNPAIRSWFGL	277	Salinisphaera hydrothermalis
WP_352420866.1	MSSIFLSHSSKDKFFVRELAEHLKEYGVKVWLDEAEIKIGESLTEKVGRAIDETDYVGVVLSKNSINSEWVQKELQVAMQKELSEKKVVILPMLLEHVEMPPFLRDKLYADFTSPERYNSTFPKILSAMGISVKESKPIVEEIIKNELEIEMTANEKCLSDFEDIRIIGLDESKTYKPNPEKLLYDIYLNLSMRPPMDWRDIFMAERSFPRHTMWRKAWIEGDCIVIYCVPEELEKYHLNDLKQDVANSNAKYRKYLYEMIRKEKEEQIKRNQEKDNLRDLKNRLKFE	288	Proteiniborus sp.
WP_349080500.1	MEKNYIWQGEYGKRSHLKASFKELLKEQDSSSLEMLAIFVNNNPYNFEFYIAVVYDIPKEEHVEKMIGLFENAGLVLRNDLTFFMFMNSMKDRRFNSCAFLGEQDIDLKFENMFGFVEIEDLKKKGYYMQPFGKEKQVFISHSSKDKKDVEMIIPYLNGQDLPVWFDKYSIPVGASITEQVQRGIEESDMVIFWVTDNFLNSNWCQMEMKAYISRMIQENIRICIVMDDDIEIKKLPLFLRDIKHIRRDHRSVIEVAEEIAGIIKHM	267	Blautia wexlerae
WP_348363298.1	MTQVFISYSHKDEEFRQELESHLSLLRRQELIDVWHDRRITAGQSLDDVISEELGRSKIVLLLISSDFIASDYCYGNEMKQALSMNECGDARVVPIIVRSCDWHSAPFGSLLATPTDGRPISIWRDRDEAMTVVAKEIRQIAVEESKGATSKLKAKDEKVRSEVDVRPAVRSSNLAIAKIWTDREKDEFLASAFEFIFEFFDNSLRELTDRNASVEAAIERVDSYSFTATLYNHGKRVSHVSISRKSQMGFQAGRVISLSFNDSGFSEQLNLETNEHSIYLKPLGLRFSGQQDSFDKLASAEYYWSELIRPLQGN	315	Litoreibacter sp.
WP_347406452.1	MRAFISYSHQDQEYLNMLLKHLAQIKREGLLDAWTDHEIEAGKSLHDEIAMALDQSSVFFALLSPDYINSNYCYENEFKKAQELSKAGKLKIVPIIVEPCDWHNTPFGELKALPKDGKPVADWSNPNTAFLNVITEVRKLLSKSYQQSDFIKPQGITHSQNKYRAQKDFDSIEKMECVKETFNEVYSKIKEYLKEVVEVEGIKAKILEEGENTFRAILVNKNKIGVETVLTISTSDRNEQTRNVMMLTPASNYLKFEISGSRQGNAPRVFELDYDDFHLYWKEGGFNQRNKDEELEVDKIVDLIWEDWLHSVGIEF	316	Zunongwangia sp.
WP_345848852.1	MTVSVFLSHNHRDKDFVRKLARDLESHGVRYWLDEAEMKIGDSLIQKIRKGIDSVDFFAVVLSPNSVEAPWVVNELDVAMNHQINGKPIKVLPILLKECELPGFLVGKLYGDFQNEAQYEDSFRTLINSIGLVFNKSVMNSERSSNSLSTALDKAFLKSLPLMSKPFHRPFQYMGMPIHKAEVEVGGTANSVGNIIVENDDCRMLLEAEGNFISYVEVDLKATAPHNQNQEFDSEPVLGALSIGLTELDLERKKTHYHTYYDHRRKLKVSVSCLYDGAPLTVAFSSKYYGM	291	Shewanella algae
WP_345820592.1	MASSDTDALRVFISYSHADEWLKDELIKHFSALKRGGFIDVWHDRMIPPGGLLHDEIDARINDSQIFLFMISNDFIGSDYCFEKEYLEAVKRRDAGEAEIIPIIVRDCDWDVGNLKKFNALPPDATPVTRGAGSRTDAQQRDAAWLEVIKGIKTVITALKKKLQAPELTTAYLSSLYQIDFIRHNNLHVFDEKLVAIDPNVYVEANNEQVTTFDRLIEVCRTEKAVLITGTDRSGKTVAAKVIQERLSDLGSHAS	255	Methylobacterium fujisawaense
WP_345723407.1	MAQVFLSHKTQDKKLVLETQKYLSQCLISSWIDINDIRDGASLTPEILRAINECKYFVAFISHDYIRSNWCKEEIFQAKQLSIENKITIIPVLLCSKDDLHLNNVGDDVKYVIESLINRNKYINFDIYNQNKSNNEIIETISEHNKIKFSPINKFDIEGTYYQQIEFEIVGGTLPVDFLTSWKIDIEADFLNTKDQRNTNKPIMIGVNLLIKGKGPIWIYSYFTIQFKNICPVYIYDLNSNRYICVYDNNRDKLNNKIGTSLIYNKK	267	Herpetosiphon gulosus
WP_345163890.1	MKKVFLSHATEDKPLVEHIYSRLKEKYPHVKSWLDKYEIVGGDSLIDKIAEGIDSSEKFIIFLSDTSIKKPWVNKELKKAIIEEISRNGENFIIPVLINNIIKTPSFLEDKFYIDVSQYTEEELIKAIYNAIEEKQPNSKGETIQNLSVRQVPSQNGLEVQFKATYWAEQIAFEIQLDKNFKERVIKGFAQSPNTFSGSFVEEKDNATYRICIASQKITPDNPFFLFFQFDEGMGKVVGFKLWKEGFKKPMGFITEVRG	259	Nibribacter koreensis
WP_343714022.1	MEELEFGEVIITTGRHKGRIGCYDDDDTEKTAIVYFGNITSVSGYFLIRKSYLRYPTIDDIATRIRDLEQITSELSFQATGSRPTTEKLIRLLRELDYAKEALWDRYNTGITSVSPNKPHIFSSHSSKDKPIVRKIVHDLKNLGFNCWLDEIDIAPGDSIVEKIQEGIEKSSYLVLFLSKNSVESEWVKREWNSRLSEQIEQKKVKIIPALLEDCKIPYLLRDIKYCDFREDYNTGFYSLKLAIETREKALEEPEE	256	Inquilinus sp.
WP_342503850.1	MSSIFLSHNSADKPFVRKLAKDLQKEGYYVWVDEAEIKLGDSLIEKIREGIDKVMYVGVILSSNSIEAPWVKKEVDIAMNQEINGKQVKVLPILLENVEPPGFLSGKLYADFTTKEAYRKGLQLIKERLDSPVANTSVYNQTQMEYISKKLKEMEDMLNVSKQEKALLLERLSIERASLPQSLINEIESESKYFPNLDDINRNYSFICNGMNVTAGYVLHGIQKEAMKGGGHVLATWCSLNGQEKELALLVSAIYRRLNSSIK	263	Lysinibacillus sp. FSL L8-0126
WP_341804433.1	MGTSVFLSHNHKDKDFVRRLAIDIESHGIRVWLDEAEMKIGDSLVQKIREGIDNVDYFAVILSSNSVNAPWVVNELDVAMNYQIAGKIKILPIILEDVDLPSFLIGKLYSNFSKANSYDDELKRLVTSMGIVFNKNVVAPQTSSNLGQSLDSANMIGLPIMSSPFHRPYQYLGMVLSDVEKIVGVQANEARNIIVESKHCKMILWGEGNFVSFVEVDLLQTAPHSQSEDFNSEALLGALSIGIHELELVKKRTNFHTYYDHKKRMKVTASCLYDGAPLSVSFGTKYYNM	289	Pseudoalteromonas sp. N1230-9
WP_341023497.1	MSSIFLSHNSKDKEFVRRLANRLESYGVKVWVDEAEIKVGESLIKKIETGINEMEYLGVILSQNSIKSDWVNREVDMAMNGEIQGRKVKVLPLLYKKCEIPGFLSGKFYADFTTKKKFEEAFIKLLNALEVDEQDDRRTSGETCLIQKDFHNKIEEYFKPKKAQIKFYEDLSGIDYLKVDGENGMFSLYSYRTKPTHIVKLDEIFRVEGKKLKDIEHLEEYVYFDSERDDVIDSIKAKYSLPSDSYPGQWTEFGDKGQSAWDEWIEWHEERRVISLQYT	279	unclassified Bacillus (in: firmicutes)
WP_339644066.1	MREKKSEFSPMITSVFLSHNHADKPFIRKLARDLEGHNVKCWLDEAEMKIGDSLIQKIRNGIDNVEYFAVILSPNSINAPWVVNELDVAMNLQISGKPIKVLPIMLKECEPPGFLIGKLYGDFKDESKYLDSFKTLTTSMGVVFNKNALSDDSCPHNLGTAIDKAVSYNLPLMSSPFHRPFQYMGMSVEKAEKAVGAQANDVGNIIVENPECKMLLEAEGNFISYVDVELKRTAPRSQSTEFDSESILGALSIGLSELELVRKQTHFHTYYDHRKRLKIGVSCQYDGAPISVGFSSKYYGQ	301	uncultured Porticoccus sp.
WP_339316851.1	MSSIFLSHNSNDKPFVRKLAKDLQRKGYYVWVDEAEIKIGDSLITKIREGIDKVMFVGVVLSKNSINSEWVKREVDIAMNQEIEGKVVKVLPIMLESVELPGFLKGKLYADFTSKESYKHGLKLLMDRLDEVPSNVTEPTISRKEAELLMRELEEVRKKLDVTNGEKRMLLDRLAIERSAIPDNLLRSIESEKDTYPELDDINRNFAFTIEGTTVTAGYVLHAIRKERMKGSHVLSAYSHAFGKDNELALLIEAITRRLNKI	262	Paenibacillus sp. FSL R10-2734
WP_338575980.1	MRFEAAKLESLFQVLDAIAWLDAPSSSEIAQFAGIDPRTAGKLLKNALHLELVGPMASGYVLLVPYPYKGPQEQKEAAVREALVRYPLLVSLRQFLRLGEKIEASTRKAATLVGISPFDPDALAPLLRWAQTLGALQADLLAEDLVDAAASGKEQRHKSDKTSRVAFLSHSSADKPFIRQLAADLSANGIGVWLDEQRIHVGDSIPEKVAQGLADSDYFLIAVSEKSVESDWVKKELNGALVNEVERRKVHVLPLKLDSSKMPMAISDKKYADFSKSYKSGLAELVAALKAKIND	295	Brevundimonas olei
WP_338286520.1	MPRLPKSQVPKKGSDCSLKFEAAAVESLFSVLDAVAWLDLPDIRKISQFAGIDPRTAGKLLKNCVTIGLLESINDESYLLTLPYPYKGSSGQKKAVVREALVKMPLMIHLRQFMKLGDVIDDGLRKAATVVGVVNYAPSALAPLVKWAKEMGALERDLIVEDLVDEATAQKEERHSAKDKELVVFLSHSSKDKPFVRQLAADLTNAGVTVWLDERRILVGDSIVEKIGQGLAESDFFLIVLSENSVVSEWVKRELNNALFKEVEKRDVHILPIRLDECEVPPLIVGKKYADFSKSYKDGLSDLLQVFESKRL	312	Luteolibacter sp. LG18
WP_337017674.1	MSSIFLSHNSKDKIFVRKLANDLRRKGYYVWVDEAEIKLGDSLIEKIREGIDKVQYIGVVLSENSIKSEWVKREVDIAINQEIAEKKVKVLPLMLEQVDLPGFLVGKLYADFTCEDRYSQGMNLIMERLDEVPSEVDERTFTAEQARVIQESLGQLRKQLDVTRREKRLVLERLSIERSVVPKSLLSAIDHEKRIYPELDDVNRNFAFVCGDFNVTVGYVLHGIRKETIKGGPHQIALLCDIHNKNNELSLLVESIGRRLNSISDSSFFNNI	272	Oceanobacillus massiliensis
WP_336470688.1	MVNVRRLSVVFGFDSLLRCTLALSAFISYSHADEKYLDRLHKHMSLLQREGSVETWTDHQIVAGAKLDKAVMDALRSSDLFIALVSPDYIASNYCYEKEFEEALRLFENGKLHIVPVIVEPCDWLSSPFRQFMALPKDGKPISEWTNANVAYLDVVSGIRRLVSTGKTDTVPVGTGPSAAVTSGRRIKIKQEFDSIQRGEFIDQAYEVIRDYFKSSCDELSGIDDLKAKFHRMSDSSFTCTVVNRGIKGGREAHITVHNSKGSRHHFGDINYVFEAHAGTNTSNGSIRVNADDYNMYLTLGFGGLMGRDNSKYDAQQAAEALWLEFIGHAGIEYD	335	Agrobacterium tumefaciens
WP_336292389.1	MASVFLSHNSKDKPFVRKLAESLRSEGHVVWIDEAEINIGDSLIEKIREGLDKVDYVAAILSKNSVESAWVQRELDISSNREIAEKRVILLPLMLQHVDLPGFLMGKRYGDFTSEEAYDHSLQELLKVLGPVDKHISAETDEIEELKAQLQAAKDYAEAIARLQKHQNSSFSSSWTPALRAAVESSNKQFPQHKVINDSYAFNAIGDDSPVTLDYLLWAISKTMRTGAHPLDALMQMGNTYDKAEAMIDAYLAYLGRPNR	260	Cronobacter dublinensis
WP_335846646.1	MITSVFLSHNHADKEFVRKLARDLGNHNVKCWLDEAEMKIGDSLIQKIRDGIDTVDYFAVVLSPNSVKAPWVVNELDVAMNHQISGKSIKVLPIMLKECESPGFLVGKLYGDFKDESKYIESFKNLLNSIGVVFNKNAMSDDYFPSNLGTAIDKAASYNLPLMSAPFHRPFQYIGMNIDRAERAVGVKANDVGNIIVESDECYMLLEAEGNFISYVDIELKRTAPHKQDQEFDSESILGALSISLSELELVRKKTHYHTYYDHRRRLKVGVSCQYDGAPISVGFSSKYYGQ	291	Aeromonas allosaccharophila
WP_335621675.1	MNAFISYSHKDQEYLDMLLKHLAQVKRERLLDTWTDHEIEAGGSFNDDISNSLEQAKIFIALLSPDYINSNYCYEKEFRKAQDLNEAGKLKIVPVVVEPCDWHNTPFADLKALPKDGKPVADWSNPNTAFLNVITEIRKLLSKKEEQADFLKPEGLRSSQNKYRAQKDFDSIEKMEFVKEAFNELRSKFTEYLKEVVEVEGIKAKILENGEDTFKAILVNKNKIGVETTLIVSTSGGGEQRRNMMMLSSATYFIKFEITGSKQGQSPRFFELDYDDFHLFWKEGGFNQRNNIQELDVSSIVDLIWEDWLHSVGIEF	316	Leeuwenhoekiella marinoflava
WP_335608882.1	MTVSVFLSHNHRDKDFVRKLARDLESHGVRYWLDEAEMKIGDSLIQKIREGIDFVDFFAVVLSPNSVEAPWVVNELDVAINHQINGKPIKVLPILLKECELPGFLVGKLYGDFQREAQYEDSFRTLINSIGLVFNKSVMNSERSLNSLGTALDKAFLKSLPLMSRPFHRPFQYMGMPIHKAEVEVGATANSVGNIIVENDDCRMILEAEGNFISYVEVDLKATAPHNQNQEFDSEPVLGALSIGLTELDLERKKTHYHTYYDHRRKLKVSVSCLYDGAPLTVAFSSKYYGM	291	Halopseudomonas sp.
WP_335340035.1	MMVEVFFSYSHQDEGLRNELEKHLSLLRRQGVIDIWSDHRISPGEELGGEIDQHLESADIILLLVSPDFLNSDYCYDIEMKRAMERHEHGETRVIPVILRPCDWQSAPFGKLKAIPNDGKPVTKHQTLDDAFLDITRAIRSVAQQLKPASTGTVHAESTPIESTSVPSPGQKVRSSNLRIHQEFTDRQRHKFLDDAFEYIAQYFEGSLAELESRNPDVETSFKRIDTTRFEATAYMNGQERSRCGIWLGDSASILKGILFSHSGLGNGNSYNESLSVEDDGFSLFLKPMGMARMGQHIDERLTHEGAAEYYWNIFIERLR	320	Sedimenticola selenatireducens
WP_335088407.1	MSLKVFCSYSHNDEPLKDELAKHLTMLERQGVISTWHDRKIPPGREWDQQINENLNTADIILLLVSSDFIYSKYCWDVEVTKAIKRHEAGEACVIPIILRNVSWQSAPFAKLQALPKNAQPVKSWNNQDDAFTNVAEGIKFAAEQLTKEREQKQASREVAIAEYRQKAEEFSSDGEISLVESVILKDLQEKLGLTDLEASAIREKALEPYGIYKKNIDKYRLFLPDFVDRHGYPLDEKAKNELKK	245	Nostoc sp.
WP_335076402.1	MSVSSTASIEVFFSYAHEDEKLRNELAKQLKLLERQGIISAWHDRQIVAGSEWGSVIDTHLDSAQVILLLISPDFLASDYCFDIEVKRAMERHQAGEAVVIPVILRPVDYWQEASFGKLQALPTNAKPVTTWDNRDEAFRIVAQGIRKAIEELSATPAQSNSTTVSATVKTQESTGLTPGERRRLEMECNEVQNQYDSLIEEIQFLQQSERTDDLSPKERFRLKKQIEQLNVERQQLSEKITNVENRLQKR	251	Nostoc sp.
WP_335043719.1	MRPKKVMSISISATRSIEIFFSYAHKDEELKNELVKHLSILKRQGVITAWHDREITAGTEWAGEIDTHLNAARVILLLISSDFLASDYCYDIELVQAMKRHATGEACVIPIILREVDWKGAVFGKLQALPKNADPVASWVNRDQAFADVARGIRKAVEELKQQPTPQAISQFSSSFIEIEQELNANDLEILTELLIRSGRAEYSARKALCIKAGIEPNQLGFLRQSTDTDFSLELINYLHSIDDKQALCKICKELEVVFKRGRYAADLENIKSKLNF	277	Nostoc sp.
WP_334906691.1	MATVFFSYSHRDQILRDEMEIHLAMLKRQGFIETWHDRRITAGEEFDKAISKNLEEADIILLLVSSDFLASNYCYDIEMQRAMEKHEKGESYIIPVILRPCDWPSAPFGKLLVMPTDGKPITKFPDKDDAFLEVVNAVKQTITRLQLRQNSTPPSKSYGSAVKPQILDIPRSSNLHIRKTFSDRDREQFVEESFEYISNFFENSLAELSNRNPEVDTHFKRIDANHFSAIVYIRGKKATECRIWIGEIGGISRFFRSDIAYSSNASGSDNSINESMPIVDDGYALFLQPLGMAFFASQQNVKKLLSQQGAAEYFWDILLRPLQQGST	327	Nostoc sp.
WP_334814995.1	MSILPTEPIEVFFSYAHKDEELKNELVKHLSILKRQSVITAWHDREITAGTEWAGEIDTHLNAADVILLLISSDFLASDYCYDIELIQAMERHATGEACVIPVILREVDWRGAVFGKLQALPKNADPVANWVNRDQAFADVARGIRKAVEELKQQPTPQAISQLSFSSIEIEQELNDSDREVLTELLIYSGRAEYSSRKALCIRIGIESNQLGFLRQSTDADFALELIDYLHTTDDRQALGKICKELEVVFKRGKHAAKLESIKSKLNCK	270	Nostoc sp.
WP_334810910.1	MGVEVFFSYSHRDETLRDELAKHLTMMRRQDIIAAWYDRDITAGSEWANKINVHLNSAQIILLLISADFLASDYCYDIEVKRAMERHEVGDACVIPIILKPVDWQGAPFGKLQALPKNAEPITTWADRDKAFLNVAQGIRRAVETIVSRNSTVQVASNNLEQPKATSRRQKIQQQIQLLQAIIDDARTTSNVASVRKHFLQWRKETTDFLSEEVGKQEWLALIMICPHGKFSTDQARLINEATQIRNYLLTLSQELT	257	Nostoc sp.
WP_334737668.1	MTVSVFLSHNKEDKPFVRQLARDLDNHGVKFWLDEAEINVGDSLIEKIRSGLDKVDYVAVILSPNSIVSSWVQREMDVAMNQEIKGRRVKVLPIMYRNCELPGFLLGKSYADFTEESRYEDAFAKLVRSIGVVFNKNALESNLTGATLGQALDKAAIINLPLFSKPFHRPFQYIGMSIASASTAVGQEPNEVGNIIIDNDDCHMLLESEGNLINYVEVDLKKTAPHLQTQEFDSVPILGSLSINPSEIELSRRQTHFHTYYDHRKKLKISVSCLYDGAPLTVGFSAKYYGM	291	Nostoc sp.
WP_332986906.1	MSNWQIFPKKAWSPIGKVLSGFGNGEGVYKTAYAINADAGSFLNGRVSAYIRIAGNRPINGAGVICRANKMYSFVAFHVVTDDNSPDLYSVRLVALKYGKIQSLVGLKHPISIPNRQFHISLQFFSGEMIGEVVTETETHTLTYLVPELPFPGNCGVVRFYGSSVTVQKIQVEEIKMKPILPEEDKESEQPTHPISVFLSHSSADKKTVLKVIEAFKNANISYWVDHEQIKFGDGIVAKIEEGLQKSKYVVVCLSEKLITSGWCRAEYGAILYREFSGDTSRRVIPLSLDGSNNSNGIPLLLSDKLRADFTNQNNFSEFIQFLHESSK	328	Scytonema sp. PRP1
WP_329797830.1	MSTVFFSYSHKDEDLRDRLEVHLAMLKRQGLIDAWHDRRIVVGSELDNSIRSELEKADVILLLVSPDFLASDYCYDVEVKRAMERHAAGEAKVIPVILRHCDWKSAPFGKLLVAPKDALPVKKWPDLDEAFLDVVQKIKDALPKVKSTPDAPIREKLITKSATQATRSSNLRLAKTFTEADKDRFLDEGFSFMSKFFENSLQELERRNEGIETTFRKIDANRFTAVIYRQGEAVSRCKIQLGGRFETGISFSSNDRIDDGSYNESLDVEMDEQGLYFKALGMGDWSSRGERHLTYEGAAEYFWSMLMRPLQDKSR	315	Microvirga sp. CF3062
WP_326975552.1	MSISVFLSHNHNDKPFVRKLARDLENHGVRYWLDEAEMKIGDSLIQKIREGIDSVDYFAVVLSPDSINAPWVVNELDVAMNHQIKGKKIKVLPIMLKECDPPGFLVGKLYADFRDQDNYVEAFKRLIQSIGIVFNKNVLRYEKTFNNLGTALDKASYANIPIMCKPFHRPFQYMGMQLSQAENIFECKGNEVGSIIIEDEDCRMYLEAEGNFISYIEVDFKKTAPHYQNQEFDSELFLGALSIGLSELDLVGKKTHSHAYYDHRRKLKITVSCLYDEAPITVSFSSKYYGM	291	Citrobacter braakii
WP_320115083.1	MAKIFFSYCHADESLRDELEKHLTILKRQGHIETWHDRRIVAGENIDQKIDQHLNASEIILLLVSADFLASDYCYDVEMKRAMKRHDAGQAKVIPVILRPCSWHDALFGELLATPTDGKAVTKFATLDEGFLEVTEAIKTALKQLGLSKAPEEQKPFAVSAPAPSFQPMTQEGPRSSNLRIKKEFTDRERDSFLSESYEFIARYFENSLVELEKRNQNVETDFRRIDANHFMATVYLSGQQKCCCKILFDGSHSFNGGIAYSDMHGLAAYMGDTINERLSVTSDGYNLLLQPLGMMSFPDPQEKEKLTAEGAAEYLWSHFIEYLQR	326	uncultured Desulfuromonas sp.
WP_319557685.1	MTVSVFLSHNHRDKDFVRKLARDLESHGVRYWLDEAEMKIGDSLIQRIREGIDSVDFFGVVLSPNSVEAPWVVNELDVAMNHQINGKPIKVLPILLKECELPGFLVGKLYGDFQNEAQYEDSFRTLINSIGLVFNKSVMNSERSSNSLGTALDKAFLKSLPLMSKPFHRPFQYMGMPIHKAEAEVGATANSVGNIIVENDDCRMLLEAEGNFISYVEVDLKATAPHNQNQEFDSEPVLGALSIGLTELDLERKKTHYHTYYDHRRKLKVSVSCLYDGAPLTVAFSSKYYGM	291	Thiomicrorhabdus sp.
WP_319549870.1	MQVKRVFLSHSSKDKPFVRELDKALRAFGVDTFLDERDIGIGEDIPQKVYDALQEATYVCYILSNNSVDSEWVKEELSVAKMLEKERGGVFILPILIENIKIPTAIKSKRYADFRTNSSLRIDSLPLRLLLSALDIKMGEIPKQLTPTMQHRILLLHQEFVSQGAVALQVLNELDGILSSLSKEYKEFEYWMDRSYYGTSDREELRRRKFDFSRGHIDGERAWADRDAYRGVFDKRINDAIQHLDYGDIIYKQETVRNTLTLMVQMPYPEAMTVHISEASELFHQLLMHLDQFSGIDSYDTFINENGLSIVYDLRSTIAKVRITTLDLIYQTSYYVTQMIDTNANK	346	Desulfogranum marinum
WP_318489179.1	MITSVFLSHNHADKEFVRKLARDLENHNVKYWLDEAEMKIGDSLIQKIREGIDNVAYFAVILSPNSINAPWVVNELDVAMNYQIAGKPIKVLPIMLKDCEPPGLLVGKLYANFMDENSYVESFKTLVKDIGVVFNKNAMNDNFAAGHLGTAIDKAIYYNLPLLSSPFHRPYQYIGMQINQAETATGGLANEVGNIIVENDECEMFLEAEGNFVSYVEVRIKRTAPHYQHQEFDSESILGSLSLSLSELELARKQTHYHTYYDHRRQLKVGVSCQYDKAPISVGFSAKYYGQ	291	Photobacterium leiognathi
WP_318378352.1	MSISVFLSHNHNDKLFVRKLARDLENHGVRYWLDEAEMKIGDSLIQKIREGIDSVDYFAVILSPDSINAPWVVNELDVAMNHQISGKKIKVLPIMLKECDPPGFLTGKLYADFKNEDHYIESFKRLIQSIGVVFNKNVMRDEKTFDNLGTALDKASHANIPVMCKPFHRPFQYMGMQVSHAEKIFECKGNEVGSIIVEDDDCRMYLEAEGNFISYIEVDFKKTAPHYKNKEFDSEIFLGALSIGLSELELARKKTYSHTYYDHRRKLKINVICLYDEAPITVSFSSKYYGM	291	Enterobacter sp.
WP_317897844.1	MAKLKAFISHSSKDKAFVRKLKEDLDLNEIDTWIDEDELKVGDKLYDSLMLGLGSSSHFLVILSDNIKGSEWVEAEINEAIKNFDKKTLRKIIPVLLRKTDIPKGLQDLFRADFSKITFTLKNDKLNFIGDSYHTEVEKIIKAIKSSTDFTLNSTEKDKIFERTEQQTSNGSELGKIIGLYKVIGFASKESRINLINHRLKKYPQSLLTKVPKNKIMPICLPNLVKQVFGKRLMGEEIYVTIQGGQKKFIGHFCGYVSNGQFIVIPKEIRTLLNLRSQSVYTVEINGINKTITFIKR	297	Aurantibacillus circumpalustris
WP_317462490.1	MSVSVFLSHNHRDKDFVRKLARDMESHGVRYWLDEAEMKIGDSLIQKIREGIDSVDFFAVVLSPNSVEAPWVVNELDVAMNHQINGKPIKVLPILLKECELPGFLVGKLYGDFQNEAQYEDSFRTLINSIGLVFNKSVMNSERSSNSLGTALDKAFLKSLPLMSKPFHRPFQYMGMPIHKAEAEIGATANSVGNIIVENDDCRMLLEAEGNFISYVEVDLKATAPHNQNQEFDSEPVLGALSIGFTELDLERKKIHYHTYYDHRRKLKVSVSCLYDGAPLTVAFSSKYYGM	291	Chromohalobacter sp. HP20-39
WP_314409109.1	MTVSVFLSHNHKDKAFVRKLAADLDAHGVKYWLDEAEMKIGDSLIQKIREGIDNVDYFAVILSPNSVEAPWVVNELDVAMNHQINGRSIKVLPIMLKECDPPGFLVGKLYANFQEENLYEDSFKILINDIGIVFNKSIMRAEKSHNNLGTATDKAFAKNLPIMSKPFHRPFQYMGMTIERAEREVGGTANEVGNIVVENDECRMLLEAEGNFISYVEVELKRTAPHYQNQEFDSEVALGALSIGLSELELARKQTHYHSYYDHRRKLKVSVSCQYDEASLCVAFSSKYYGM	291	Pseudomonas kuykendallii
WP_310685263.1	MSKVFMSYSHKDEELRDELEIHLSMLKRKGLISTWHDRKILPGDDFKNEIDENIEDADIILLLISPYFLDSDYCFDIELERALERHDNGEARVIPIILEHCHWQIAEFSKLQALPEDGRPVTDYPNQHKAFTQIAKGIRQAIQKSGGKPSGSSPSQSDIQQEDTSAAQRKDPQRSSNLRVRKSFSDKEKDDFLRNAFDYIYKFFKNSLEELEERSSFIDSNIERINPQTFTVKIYKEEKLVNKCKIWRGGDLGSSQAIKYSNSIGNRNSFNMMYTVEDDGYTQYLKSSGLSSTTFFDFDEKEDLSEKGASEQMWAMLIEPLQR	323	Aliifodinibius sp. S!AR15-10
WP_309559917.1	MSVFISYSSKDRDFVEKLSIELVKNRINVWLDKWSMQPGDSLIDKIEEGLTDSSFLLVVLSNNSIQSEWCKKELNAGLMRELDEKKVVVIPILLEECKIPLFLKEKLYADFTQDFEEGLQTLIRPLRQLSSEHMGRQSDGENVHDFAINWGLDKITGEYLLEIDCVTWFPKDKKTVLLQIIIKGDKTATKRYKSQYDSGFPHLMKDTLLNELKTNKNTKDINILCQNDKIDPWMIKLIDSKMNLTFEIEIRGVLMGVDTGNDTVINLIEILEMLDSLKRTE	281	Christiangramia sp. SM2212
WP_309507739.1	MITSVFLSHNHADKEFVRKLARDLGNHNVKCWLDEAEMKIGDSLIQKIRDGIDTVDYFAVVLSPNSVKAPWVVNELDVAMNHQISGKSIKVLPIMLKECEPPGFLVGKLYGDFKDESKYIESFKNLLNSIGVVFNKNAISDDYFPSNLGTAIDKAASYNLPLMSAPFHRPFQYIGMNIDRAERAVGVKANDVGNIIVESDECYMLLEAEGNFISYVDIELKRTAPHKQDQEFDSESILGALSISLSELELIRKKTHYHTYYDHRRRLKVGVSCQYDGAPISVGFSSKYYGQ	291	Aeromonas veronii
WP_309163143.1	MNTTTIAQKSSAKKKSISAHRFEPARLDSLFVALDAVAWLDAPTTSQIAQFAGIDARTAGKLVKNACQIGMLEPLSKGYVLKLAYPYDGKLEQKETVVREALLKMPLISALKQFMKLGDDLNVALRKAATIQGIAPFVASDLNPLVEWANRLGALEKDLLAEDLVDQAEAKKQIRHKEDSNKRIAFLSHSSKDKPFVRQLAADLKSKDVDVWLDEQRIRVGDSIPEKIAQGLAESDYFLIGISNASNESEWVKKELNNALVNEVQRRHVHVLPLKLDDAAMPAAIADKKYADFSKSYKSGLADLLLTLKGHH	312	Pelagibacterium sp. H642
WP_307571332.1	MTSVFLSHNHNDKPFVRRLAKDLDAHGVRVWLDEAEMKVGDSLIAKIRAGIDEVDFFAVILSPNSIAAPWVVNELDVAMNLQLGGKAIKVLPIMYKACELPGFLPGRFYADFRNDADYEQAFELLIKSMDLVFNRNIFSGDSSTGNLGRALDKAFYQNLPLMSKPFHRPFQYIGMPIADAEAAVGGSANEVGNIFVENDECAMLLEAEGAFISYVDVDIKRTAPHRQNQEFDSEAMLGALSIGLSELELVRQQTHFHTYYDHRRKLKIGVSCLYDGAPINVSFSAKNYGS	290	Pseudomonas fluorescens
WP_307293347.1	MKAFISYSHKDVGYLDKLTVHLAQIKREGLITEWTDQEITAGSSLDDSISTALSSSQLFISIVSPDYIASHYCYEKEFTTALKLQEEGRITVIPIIVESCDWKSTPMGAIKALPDDGKPVSEWTNPNNAFAKVAQEIRKLLNIGMVNQGITVDHIKQPTSPGRNYRAEKIFTEVDRLNFKEKSFEVIKNYFKLAMSEFNGIENLQAKLLDEDKKFITCLISNKGNLKDAYITISVSNEDGFRHSDLNYNFTKNRTQNTFSLDNIFSIEHDNYELFWQLSGMHSRNEERLTDKQIAERIWNEFIAQVGVS	309	Pedobacter agri
WP_302207182.1	MTVSVFLSHSHSDKHFVRKLARDLDSHGVRCWLDEAEMKIGDSLMQKIREGIDSVDYFIIVLSPNSVNAPWVVNELDVAMNHHISGKPIKVLPILLKKCDLPGFLIGKLYGDFQQEDEYNNSFKKLINSLDIVYNKSVLNSTKSTNNLETCLEKASFINLPLLSKPFYRPFQYIGMTVQKAELETGEKANQAGNIAVETEDCKMFLEAEGNFISFIQIDLKATAPHYQNQDFDSEPLLGSLSIAPTELDFERKQTHFHTYYDHKRKLKVSVACLYDGAPLTIAFSAKYYGM	291	Tunicatimonas pelagia
WP_298309471.1	MAVDAFISYSHADEAALGRLHKHLAMLQRDTLLNTWTDHAILPGTRLDGAISKTLEGSRLFLALVSPDYLASRYCYDVEFKRALELEAQGKLRIIPIILQPCDWQSSPLSTFLALPRDGKPVCDWTNENNAYLDVVTNLRRIIDDLGRPAPMTTPARPAAAGGRKLRVKQDFDAIQKAEFADDSFEAMRAYFAESCEELNGIGDSNLKAKFESMSATAFTCTVVNRAKRSGGEAHITVRNNKGQRHFGEISYLHERHASGNSANGSVRVEADDYSLYLSMDSFFGRDKEKRYSGKEAAEALWLDLAQRAGVEYE	314	Reyranella sp.
WP_295457439.1	MTSAFLSHSSVDKPFARRLTADLRENCIQVWLDEEQIRPGQSIVGRINDGLANNEFVMLAISNSFLASEWATWETNTSVTAAVNKKSASVIPLLIDDVWDSAPPLLADKLYVDFRKHGNVAEYRHALGQLTATLTGSSTAPKLKTPNPTIMVTGGRDPQYNAIAFDAAYEFGKLIGAHRYLAMSGTALGVDEHFARGVTESISQQSKNPHDFLTCYYGRGRSAHHNFGTQLESAYAKREEGIPELITDSDIVVLCGGSKNTQYAGVLALLENKVVLPMAATSGAAKDVHSIIRARFASTFGNTLQKPPFLALANTNGTPADIAQRCFDLLHKFIS	335	uncultured Thiodictyon sp.
WP_292621244.1	MARVTYKGRPFNVKKFGDDLMKAGLELGMKAIEEKARGAAATIVDPETGRHADVFVDRMPGSKVGIRTNGSPAFARLVEERLGVGAGEVKTMNASDGAAYPKVYLAHASEDKAMVRPIAEYLMANGIDVWFDEWEIEPGDSLRQKMEEGLGEMTHFMVVLTPASIKKPWVALEIDVGIVKRIGGESRMVPVVVRLDPKRLTPFLRTMLYIEIDPASEADLKALVDRLHGVSRKPALGETPRYVRSAPSGLAGWSAAAVAIGKHFVEASKDGRAHDPILTLNALAEATGLDPIDVRMGVLDLKEAGYLWEGSVRGHYAAEIPMFVDFDQEFMPFSPADDAQRPAKRI	346	Novosphingobium sp. 17-62-19
WP_291764630.1	MSLVPNLPLSLEELSDYYKIAIRECDFLEPILRKGLAYIEFRYKPSPLVSVQFNSYEAYYVAFLSHLKWRLSSLCVPDYFGFADSEAVQNLRAHEYQHSGVGHPIGEEEINPMLSSIGFVRTQLIEILEQIERDMLKSIFMCHSSSDKAGVRDLAELLTRRGAKVWLDEAEILVGDSIMDQIQTGIEESDYLGVVLSPRSVESIWVKKEVEAALTQEIEMGKVKVVPILLEPCDIPLFLRSKKYADYSADEVRENGLEDIIKRLSQG	267	Maricaulis sp.
WP_287020247.1	MTVSVFLSHNHGDKDFVRKFARDLESHGVRYWLDEAEMKIGDSLIQKIREGIDSVDFFAVVLSPNSVKAPWVVNELDVAMNHQINGKPIKVLPILLKECEPPGFLIGKLYGDFQREDQYEDSFRKLINTIGLVFNKSVMNSERSSKSLGTALDEVFIRSLPLMSRPFHRPFQYMGMPIHKAEAEVGATANSVGNIIVENDDCRMLLEAEGNFISYVEVDLKATAPHNQDQEFDSEPVLGALSIGLSELDLERKRTHYHTYYDHRRKLKVSVSCLYDGAPLTVAFSSKYYGM	291	Cobetia sp.
WP_285951125.1	MTASVFLSHNHRDKDFVKKFARDLESHGVRYWLDEAEMKVGDSLIQKIREGIDSVDFFAVVLSPNSVESPWVANELDVAMNHQINGKPIKVLPILLKECEPPGFLIGKKWGDFQNEAQYENSFREFVNSMGLVFNKSVMISERSSSSLGTALDKAFLKSLPLMSKPFHRPFQYIGMPIHKAEAEVGVNANPVGNIIVENDDCRMLLEAEGNFISYVEIDLKATAPHNQNKEFDSEPVLGALSIGLTELDLERKKTHCHTYYDHRRKLKVSVSCLYDGAPLSVAFSSKYYGM	291	Salinicola sp. JS01
WP_285394123.1	MVFLKGFSRLFDGKNMKEGSKSYLIELDYGDRKREKEFVKDILKRYGRESLVGAVLFVNNNPYHLELLLSLHFEKHHEDFDKYLAGKHPTAKRAYNRFVDDLIISMQNKSYNVASVVDPEDVDMIMTSGTNSTFFFPDMDELFKIWGRPVTMNKPIVFLSHSSKDKELVDKVFYELQKSEVGAWYDKEEIVAGESITDKINDGLSKSDFGLIFLSDNFLNGQSGWTIAEANFFMQQRMRDPSKKFIIVNIDVAHQDMPPLMQDYRYVDINKVGFMDEIKRAIGYNIKN	288	Marinobacter azerbaijanicus
WP_280209166.1	MARPGSRNSARTRYDIFISYSSADRTLVEKIANDLKKSSVRPWWDAWEMKPGDSLRERINDGIASARYFMVVLSSESLKSNWVKYELNSGMILDIEQQGVRVIPAVAPNLPQEEIPVDLRARKCVFLNRANYTQAVADVIDLIQPERRERAELLKRLRTPRDRFGEVQLLRTYARNGRDQTIEIAALDGLLHLGTPDAVVAITERALETWGMSSIKRAIKNLGNMTDTFGLLALSSTILRDSRFIVEKLNLMASLSPEVELCIEEFGGATEWELSGRLPELMQHLYDCKNPEIGYGAALSKAFLPTPRWGRKASPAPTNLRRDAVEFADWSLPGLTNVLRETDECRF	347	Nocardia cyriacigeorgica
WP_277261390.1	MSSVFLSHNHNDKQFVRKLAKDLDAHGVRVWLDEAEMKIGDSLIAKIRAGIDEVDFFAVILSPNSISAPWVVNELDVAMNLQLNGKAIKILPLMYKACELPGFLPGRFYADFRDESDYMRSFELLINSMDIVFNRNIFSGDSSTKNLGRAIDKAIYRNLPLMTKPFHRPFQYVGMLVSEVLALVDGSANEAGNITIENDECAMFLEAEGAFISYIDIDIKRAAPHRQDQEFDSEAILGAFSIGISDLELIRKQVHFHTYYDHRRKLKIGVSCLYDGAPLNISFSGKNYGS	290	Pseudomonas syringae
WP_276348850.1	MAHAFISYSHSDEYIISRLHTHMSQLKREGLLTSWFDGEIRAGDPLDENVANELNKADIFLAIISPDYLSSPYCYDIEFQEALSRFAAGQVKIVPIIAQPCDWKPSPFGKFKAIPKDGKPISEWTNENNAFLNIIDELRKLVSPQREVRIKSSNVATGKSQAVYKVKRDFDPVDLLNFRDDSFETIHNYFLDSIEEINGVNEIKARFAHDMPKQYFTCVITNRAKIGTTGYISIGIQGNNHFGRDGITYALADQLNQNIYGNNFVIDHNDYELFWTKQDMMSYDRNKKQLDATAIAKLLWEEFIEQVGITY	311	Daejeonella sp. JGW-45
WP_275625379.1	MKAFISYSHKDQNYLERLKIHLAQMRREGLISEWTDEEIHAGSNLDDVISTALSSSELFLALLTPDYIASNYCYNKEFKEAQKMQDEGKLIIVPVIIEPCEWQQTPFGNLKALPKDGKAVSDWTNPNNAFLNVIDELRRLTTFSKSSIGIENISPAAVEKLVRNYKVKKNFSEVDNYNFKERSYEQIKNYFQSSISELDAVENLQARFINDGKGFFTALISNRANNLNSFLTIQIGNDGLRHFGDLSYSFSEQVTTNSIQMDKVYKIENDEYEQFWTKNSQGFGFSNQANTRLTALQVAEGIWDDFISQVGVSLD	315	Kaistella sp. PBT33-4
WP_275057477.1	MITSVFLSHNHADKEFVRKLARDLGNHNVKCWLDEAEMKIGDSLIQKIRDGIDTVDYFAIVLSPNSVKAPWVVNELDVAMNHQISGKSIKVLPIMLKECEPPGFLVGKLYGDFKDESKYIESFKNLLNSIGVVFNKNAMSDDYFPNNLGTAIDKAASYSLPLMTAPFHRPFQYIGMSIDRAERVVGVKANDVGNIIVESDECYMLLEAEGNFISYVDIEIKRTAPHKQDQEFDSESILGALSISLSELELVRKKTHYHTYYDHRRRLKVGVSCQYDGAPISVGFSSKYYGQ	291	Aeromonas allosaccharophila
WP_274986491.1	MSKAFISYSHIDERILERLHVHMAVLKRAGKIVSWFDKEILAGGNLDASISSALSNSDIFLAIVSPDYLNSQYCYEKEFQEALKMQDRGEIIIVPIIAQPCDWKSSPFGKMKAAPKDGKPISEWTNENVAYLNVIDELRRLIDAKQFPGKSLNVTKVPVQVPSKNYKVKRDFTEVDRLNFKDESFETIRKYFKDSLEEINGVEQIQARFVDDDKKSFTCLISNRAKADSKGYITVLTSASSAFGRSDLSYSLAEKPASNVIQLDKLFSIEQSDYELFWSFRSMYGSQTNEVLSAKKIAEKLWMEFIEQVGISY	313	Mucilaginibacter sp. SJ
WP_273431664.1	MLNLFLSHSKSIKNSIVLPFLNDLSLLNVPYWVDREKIFFGENIFDEIVKGINSSSHCIAFIDDSYLKGEWTMKELELFHDLEKETNTNIIFPIFCNTRKEDVYNNVKWLKDRAFETINNKEFGEGEREMIICRTINSLLKESCFTTDISVLETLLKKEELIPYSDYLRVIYESKYYISSDYKLTCIELCNLLVLLNIVNDVLAVPNSELKRIVFKLPTYVKRIALKNAYYLNIDYITVLRRSICFITNDILQFLNS	257	Eubacterium coprostanoligenes
WP_273182877.1	MAVSVFLSHNHRDKDFVRKLARDLENHGVRYWLDEAEMKIGDSLIQKIREGIDSVDFFAVILSPNSVDAPWVINELDVAMNQQINGKPIKVLPILLKESELPGFLVGKLYGNFQNEAEYEDSFRKLINSIGLVFNKSVMRYERSANSLGTALDKASLKNLPLMSKPFHRPFQYIGMAIHKAEAEVGATANSVGNIIVENDECRMLLEAEGNFISYVEIDLKVTAPHNQNQEFDSEPVLGALSIGLTELDLERKKIHYHTYYDHRRKLKVSVSCLCDGAPLTVAFSSKYYGM	291	Methylophaga
WP_272185374.1	MSVFISYSTIDSDFVDKLSKELVERRINVWLDKWAMKPGDSLLDKIQEGIAEASYLLVVLSNNSLESEWCKRELKSAIMRELEERKVIVIPILIEKCDIPLFLKEKLYADFTKNFDDGMNSLLRSLAELISEHMGRSTNPESVIDYGVNWMLDDNNVFIMQIDFVTWYIKEKKSLLLQVEVIGSREASDRFIMQNNAGFGWIMKETIISLLYENEAFKELNILLRSDKKYINLIHLSSPKDNINFNVIISGALLGEDSGSDVLIHFEEYMKLLRGEAATRVSEDLKKSLENKG	293	Bacteroides thetaiotaomicron
WP_271349821.1	MTVSVFLSHNHKDKAFVRKLAADLDAHGVRYWLDEAEMKIGDSLIQKIREGIDSVDYFAVTLSPNSVEAPWVVNELDVAMNYQINGRPIRVLPIMLKECEPPGFLIGKLYADFQNENLYEESFKTLINSIGVVFNRSVMRSEKSHNTLGTATDKALAKNLPMLSKPFHRPFQYMGMSIDKAEKEVDVKANEVGNIIVENNECRMLLEAEGNFISYVEVKLKRTAPHYQNQEFDSEVVLGALSIGLSELELARKQTHCHTYYDHRRKLKVSVSCQYDEAPLCIGFSSKYYGM	291	Pseudomonas aestuarii
WP_268536954.1	MSISVFLSHNHNDKPFVRKLARDLENHGVRYWLDEAEMKIGDSLIQKIREGIDSVDYFAVVLSPDSINAPWVVNELDVAMNHQIKGKKIKVLPIMLKECDPPGFLVGKLYADFRDQDNYVEAFKRLIQSIGIVFNKNVLRYEKTFNNLGTALDKASYANIPIMCKPFHRPFQYMGMQLSQAENIFECKGNEVGSIIIEDEDCRMYLEAEGNFISYIEVDFKKTAPHYQNQEFDSELFLGALSIGLSELDLVGKKTHIHAYYDHRRKLKITVSCLYDEAPITVSFSSKYYGM	291	Citrobacter braakii
WP_267983624.1	MSISVFLSHNHNDKPFVRKLARDLENHGVRYWLDEAEMKIGDSLIQKIREGIDGVDYFAVVLSPDSINAPWVVNELDVAMNYQISGKKIKVLPIMLKECEPPGFLTGKLYADFRNEDNYVEAFKKLIQSIGVVFNKNIMSDKNTSDNLGTALDKASHANIPMMCKPFHRPFQYMGMQVPQAEKIFECKGNEVGSIIIEDDDCRMYLEAEGNFISYIEVDFKKTAPHYQNKEFDSEIFLGALSIGLSELDLVGKKTHSHAYYDHRRKLKITVSCLYDEAPITVSFSSKYYGM	291	Klebsiella aerogenes
WP_267457896.1	MSISVFLSHNHNDKPFVRKLARDLENHGVRYWLDEAEMKIGDSLIQKIREGIDGVDYFAIVLSPDSINAPWVVNELDLAMNYQISGKKIKVLPIMLKECEPPGFLIGKLYADFRNEDNYVEAFKILIQSIGMVFNKNVMSNEKTFDNLSTALDKASHANIPMMCKPFHRPFQYMGMPAPQAEKIFERKGNDVGNIIVEDDDCRMYLEAEGNFISYIEVDFKKTVPHYRNQEFDSEIFLGALSIGLSELELVGKKTHSHTYYDHRRKLKINVICLYDEAPITISFSSKYYGM	291	Citrobacter portucalensis
WP_266324747.1	MTVSVFLSHNHRDKDFVRKLARDLESHGVHYWLDEAEMKIGDSLIQKIREGIDSVDFFAVVLSPNSVEAPWVVNELDVAMNHQINGKPIKVLPILLKECELPGFLVGKLYGDFQNEDQYEDSFRTLINSIGLVFNKTVMDSERSSNSLGTALDKAFLKSLPLMSKPFHRPFQYMGMPIHKAEAEVGATANSVGNIIVENDDCRMLLEAEGNFISYVEVDLKATAPHDQNQEFDSEPVLGALSIGLTELDLERKKTHYHTYYDHRRKLKISVSCLYDGAPLTVAFSSKYYGM	291	Methylophaga sp. OBS4
WP_265856981.1	MFKAFISHSSKDKPFVRKLKEDLNFNDIETWVDQDELKIGDQLSDSLLNGIKESTHFIIVLSNNIKGSDWVALEIDEAVKSFDKNILQKIIPVVLRNTDIPTQLNSMLRADFSNITFTLRDDKAHSIGDAYTLELTKIINAIKLNKDVRLLEKEKTELVKEIASNSEINQKSRVNCYYEITGYISNETKRKKVADLKAKHKGTPLNSLAIESVVPIVLPSLLAPLFNGIKLGEKLFFPTDPSQNIEGHFCGFSQNNARMIVPSIIRKAFGIKSGDVVFLEIDADSRKIRFID	292	Pedobacter sandarakinus
WP_265271681.1	MGVEVFFSYSHRDETLRDELAKHLTTMRRQKIITAWYDREITAGSEWADNIYVHLNSAQIILLLVSADFLASDYCYDIELKRAMERHETGEACVIPIILKPVDWQGAPFGKLQALPKNAESISTWADRDQAFLNVVQGIRRVVETIVSGNSTVQVASINLEQPKYTSQREKIQQQIQALQVIIDDAQTTSNVASVRKYFWQWRKETTDFLSEAVGKQESLALVMISPREDIKTDQARLINEATQIRNYLLALSQELT	257	Nostoc sp. KVJ3
WP_263465571.1	MTVRVFLSHNHHDKPFVRKLAADLEGHNVKCWVDEAEMKIGDSLIQKIREGIDNSDYFAVIVSPNSIIAPWVANELDVAMSQQISGKSIKVLPIVVKECELPGLLPGKLYADFKDESLYEESFKRLAKDMGIVYNKNILNPQKTQHSLKTSTDKAFFSTLPLMSWPYHRPFQYIGMSIERAEKEVSGKANDVGNIIIENADCRMILEAEGNYISFISVEFKATAPHFQNQEFDSEPLLGALSISLSELEFVRKKTYFHTYYDHKRRLKVSVSCDCDEGPLSVSFSSKYYNM	291	Pseudomonas aeruginosa
WP_262110884.1	MSSVFLSHNSKDKPWVRALAERLMADDVVVWLDEAEINIGDSLIDKIAEGIKEMKFVAAIISKNSVESSWVQKEISIAMSKEVAGRKVTVLPLVIDDCELPPSLSDKLYADFTNPDNFEASYEKLLRAIGIKRSDKSIQEQKKSAPIKTESKPIATNEVPQEPEIKIIGILKDRTRQDREYSGLQDYYFQLSKRPSRDWIHFFDESRRFPRHSMWRRAWIESDCVVVKCATDELQRYHLKDLKQDVANANENLARAIELHNAREKIEAERKEAERIKRDNLLDDLDFS	288	Aeromonas sp. Marseille-Q5825
WP_259587487.1	MSISVFLSHNHKDKDFVRRLASDIESHGIRVWLDEAEMKIGDSLIQKIREGIDNVDYFAVILSNNSVKAPWVENELDVAMNYQIAGKIKILPIILEEIELPSFLIGKLYSNFSKIESYNIELKRLITSMGIVFNKNVVLPRDGSSLGQSLDSANMIGLPIMSAPFHRPYQYLGMTIPDVEKVVGVKANEARNIIVESEHCKMVLWGEGNFVSFVEVDLLKTAPHSQSAEFNSEALLGALSIGVHELELVRKKTDFHTYYDHKKRMKVTASCLYDGAPLSVSFGTKYYNM	289	Shewanella baltica
WP_258842855.1	MSSIFLSHNSADKPFVRKLAKDLQNAGYYVWVDEAEIKLGDSLIEKIREGIDKVMYVGVILSKNSIEAPWVKKEVDIAMNQEISGKQVKVLPMLLENIELPGFLIGKLYADFTTKQAYKKGLKLIKERLDSPVSNKSIYSQTEMEYVSKKLKEMEDMLNVSNQEKALLLERLSIERANLPQSLIEQIESEKGFFPNLDDINRNYSFVSGGINITAGYVLHGIQKELRKGGGHVLATYCSINGQEKELALLISSIYRRLNSSLK	263	Lysinibacillus sphaericus
WP_257479090.1	MTSAFISYSHQDQELVRSVAEHLQADGFHVWLDEWDLKVGDSLIERISEAIDQVDFVVAFISNASRDSQWCRKEVSLAMTGELAAKGVKVLPVRIEGAPMPPTLVDKFFLDATGLDAMGIKERLARDMAAHISPSRIIPTRRTKPQPAVPSKAEDGPIRIVGIDAQGITAPRNDGTPGSALYRVPVLLSRRPDSTWGQLMAQNWDRPPQFSTMHRPGIGSVSGNAFVLNGTTLEEVERYHLDTLQLAVAETNKQYDEIMRRHKAQADAEAEARRKHEMSVASALDRLATRFDSSSSDS	298	Acidipropionibacterium jensenii
WP_256998787.1	MIEKKLMASVFFSYSHKDEPLRDELEIHLAMLKRQGVIDAWHDRRIGAGEVIDQTISENLENADITLLLVSPDFLASDYCYDVEMTRALERHEEGNAKVIPVILRPCDWHSARFGKLLATPTDGKPVTKFPDKDEAFLEIVKAIKRAAEQVISAPIKPQTGLSAYPPTEQTAPVRHALRSSNLRIRKSFTDHDRDTFLDDAFDYMANFFEGSLAELERRNPSIRTRFRRIDARHFSAAIYENGKSISSCRIWQGSQNSFTSGLVYAYGDTGSDSSFNEQLRIEDDGHMMYLKPLGMQFHQPAAKEKLTNEGASEYYWNLLIHPLQE	326	Nitrosococcus oceani
WP_256878918.1	MSISIFLSHNHNDKPFVRKLARDLENHGVRYWLDEAEMKIGDSLIQKIREGIDSVDYFAVVLSPDSINAPWVVNELDVAMNHQINGKKIKVLPIMLKECDPPGFLVGKLYADFRDEDNYVEAFKRLIQSVGVVFNKNVLRDEKTFNNLGTALDKASYANIPIMCKPFHRPFQYMGMQVSQAEKIFECKGNEVGSIIIEDEDCRMYLEAEGNFISYIEVDFKKTAPHYQNQEFDSELFLGALSIGLSELDLVGKKTHSHVYYDHRRKLKITVSCLYDEAPITVSFSSKYYGM	291	Escherichia albertii
WP_252615566.1	MTVRVFLSHNHHDKPFVRKLAAHLEGHNVKCWVDEAEMKIGDSLIQKIREGIDNSDYFAVIVSPHSIVAPWVANELDVAMSYQISGKNIKILPIVVKECELPGLLPGKLYANFKDESLYEESFKRLVSDIGIVYNKNILNPQKTQHSLQTSTDKAFFSTLPLMSRPYHRPFQYIGMPIERAEKEVNGKANDVGNIIIENDDCRMLLEAEGNYISFISVDFKATAPHFQNQEFDSEPLFGALSISLSELELVRKKTHFHTYYDHKRQLNVSVSCVYDEGPLSVSFSSKYYNM	291	Pseudomonas aeruginosa
WP_252238841.1	MASIFLSHNSKDKKFVRELAGKLKNYNVKVWIDEAEIKIGDSLVKKIEHGIDDMDYLGVVLSPNSIESEWVTKEVDMAMNSEIFDKRVKVLPLLYKKCDITGFLKGKLYADFTSKKKYEESFHKLLDTLNVDEKDSQRVSGNSCIIEKDFRNIINNYFESKDVELQYFEDFSGIDYIKMQREDKIFTLYSYWTKPTISELLNTIFNKQANRKLKDIEFMDEYIYSDDEREKFMDELLCKYKLPKDSYPAQWNEISEHGNEAMIEWENWIEERRVIALIFE	280	Clostridium sp. VAP51
WP_251580025.1	MPTLFLSHSSKDKFFVRKLAEELTQNGVKVWIDEAEIKIGDSLIEKITAGVKDADYLVIVLSHNSVESTWVQKELQMAISREMLGTKVILPLLIEKCEIPLFLQDKLYADFTNPDHFDKSFTQLLHAVGIENNQQSQKAATKKKKTRKDILKEEPILPRELQLKYKLQQSQLELFEDIKIVGVDKNKTYNPDPSKKLFNVYFNLSHSPSREWVEIFDAERRVPRHTMWRKAWIEDTFIVVHCCLNEIKKYHLLDITEDVLNSNNKYREYLKNIEMQQQRKASREEKEKHELNEVLDSLEF	300	Paenibacillus sp. MER TA 81-3
WP_250819534.1	MTVTPKAFISHATEDKAAFVVPFATKLRERGVDAWVDQWEIKAGESLVDRIFESGIKDASVFIVILSSTSAIKPWVRDEMDAGVMRRISGQAKVIPILLDDVEVPISLQHTLYLSVPNDGLEGVLEKTLHSIFEIDNRPPLGEPPAYTTAALLPKVLPDPVDNVVLNAIIDLHLDDSTGMIDDHTLLSCLAGTGVSAEAMNESVEIFESERRITRQKAVSGNWFITGVSSRTLLPALTARGVGVQGLQMRMLTEIVNKPQQTFLSFEDQPRVVTRALLESLEAQGFIKTQSAVSGHVFIVDVSAAATRTVRRA	313	Paenarthrobacter sp. TYUT067
WP_248476420.1	MNAFISYSHQDNQMLDMLHKHLAQLRRDKTIATWTDRLILAGGNLDNDISTSLENSQLFIALLSPDYIASNYCYEKEFQRALQMLSEGKIIIVPIILEPCDWQSTPFGKFKALPNDGKAVSTWENKNNAFLDITQNLRKLVSGNGSPAVVQTGEKLPASSMSRNYKVKKDFDSIQKIEFRQKTYQEITDYLKRYTEEVIQLDGIKVMTLGDTKTEFESLIVNRNKIETEARLKLSVKSDVQETSYSRMNSEGEINYTISTQGNRGSSKGFSLAFDDYHLFWKQVDHYSSRDNKELTAKEIADLIWDEWLETVGIL	315	Spirosoma liriopis
WP_248025045.1	MKAFISYSHKDENYLERLHVHLAQLKREELIEAWTDEAIPAGGKLDNIISESLEKSDVFIALLSPDYINSNYCYDKEFKRALKMQEDNQLTIIPIILEPCDWTNTPFKQFKALPKDGKPISDWNNMNTAFLNIIQEVRLLLQLGTISETLNPTIPLQNVKSNLRNYKIKKDFDSIEKMEFVENGFDELKKNLKNYIDEVVNLDNIKARVLKDNNISFECLIVNRNKVNTEATLELSKSDGKNTYHFNYLNRSEFALNFKINLINGNNTEGYFNLEHDEFNMYWTDNTFGNYQQEKKLSIKEMADYIWKQWLGCVGIEF	318	Subsaxibacter sp. CAU 1640
WP_247977908.1	MGVFISYSSKDKAFVERLSKKLVENRVGVWLDKWEMKPGDSLIDKIQNGLDDSSYLLVVLSNHYVQSEWCRKEQNAGLIKEINSKKVVVIPILLEDCPIPIFLQEKVYADFRGNFDDGFTELFRSLSIIANDHMGRFYNQGLTVDFAFNWGMLDDSFFVWLDFINFHNKTERTFLLQVEIEGNDVATKRFEEHLQNNREWIMPETVLLGLHEHPQLNSLEIRISNDLPYYNRIAIKDISSEQIFYVTIRGVLTGKDDGNDVLIHFSDYTTCLMEDRHERFSGYRK	285	Maribellus sp. YY47
WP_245939878.1	MTVHITFNLVDPALDSEELEAKTQNLQRQLREFDAVEQVDRVVDPTPPTGSKAFGGFLSGLLTARVAPAQAPAVLGALDAVVGSAAIEMTLEVDGRKITVKARNHEELAAALQTAQAFLLSAPAVTPVPIPTENVVVERSLAASQVSARPPVPTDVFFSYSHRDEELRDELAIHLSMLKRQGIIAAWHDREITAGSDWAGAIDSHLNSASVILLLVSANFLASDYCYDLELEQAMKRHEAGEATVIPIILKPCDWTGAPFGKLQALPKNAKPVTKWDDRDEAFLNVAQGIRAVIGKRSG	299	Stenomitos frigidus
WP_244557720.1	MVFGFDSLLRCTLALSAFISYSHADEKYLDRLHKHMSLLQREGSVETWTDHQIVAGAKLDKAVMDALRSSDLFIALVSPDYIASNYCYEKEFEEALRLFENGKLHIVPVIVEPCDWLSSPFRQFMALPKDGKPISEWTNANVAYLDVVSGIRRLVSTGKTDTVPVGTGPSAAVTSGRRIKIKQEFDSIQRGEFIDQAYEVIRDYFKSSCDELSGIDDLKAKFHRMSDSSFTCTVVNRGIKGGREAHITVHNSKGSRHHFGDINYVFEAHAGTNTSNGSIRVNADDYNMYLTLGFGGLMGRDNSKYDAQQAAEALWLEFIGHAGIEYD	327	Agrobacterium sp. NCPPB 925
WP_243051836.1	MSISVFLSHNHNDKPFARKLARDLENHGVRYWLDEAEMKIGDSLIQKIREGIDSVDYFAVVLSPDSINAPWVVNELDVAMNHQINGKKIKVLPIMLKECDPPGFLVGKLYADFRDEDNYVEAFKRLIQSIGVVFNKNVMRDEKTFNNLGTALDKASYANIPIMCKPFHRPFQYMGMQVSQAERIFERKGNEVGSIIVEDEDCRMYLESEGNFISYIEVDFKKTAPHYQNQDFDSELFLGALSIGLSELDLVGKKTHSHAYYDHRRKLKITVSCLYDEAPITVSFSSKYYGM	291	Escherichia coli
WP_241639408.1	MITSIFLSHNHADKEFVRKLARDLENHNVKCWLDEAEMKIGDSLIQKIREGIDNVEFFAVILSPSSINAPWVVNELDVAMNFQISGKPIKVLPIMLKDCEPPGLLVGKLYGNFMDESDYIESFKKLLNTMGVVFNKQAMDDTASIHNLGSAIDKAMSYRLPLLSAPFHRPYQYIGMQINRAEAAIGVKANDVGNIIVENDECKMLLEAEGNFVSFVDVSIKRTAPHYQKQEFDSEPILGALSIGLSELELVKKQTHFHSYYDHRRQLKVSVACQFDTAPISVGFSAKYYGL	291	Vibrio parahaemolyticus
WP_239987246.1	MSSVFLSHNHNDKPFVRKLAKDLETHGIRVWLDEAEMKVGDSLIAKIRTGIDEVDFFAVILSPNSINAPWVVNELDVAMNLQLNGKAIKILPLMYKACDLPGFLPGKFYADFRNESDYERSFGLLINSMDIVFNRNIFSGDSSAKNLGRAIDKAIYRNLPLMSKPFHRPFQYVGMPVSEVLAIVNGSENEAGNITVENDECAMFLEAEGAFISYVDIDIKRTAPHKQDQEFDSEAILGAFSIGISDLELVRKQIHFHTYYDHRRKLKIGVSCLYDGAPINISFSAKNYGL	290	Pseudomonas congelans
WP_239601233.1	MKPKVFLSHSKKDKDFIIKIAESLRLARIECWYDDWEIPPGESIRRKIFEDGLPSCDLFLIYLSEHSISSYWVQKELDSMLSIESESKDKLLLPFINKNELRASLSPDLKALSVPELNNENYIEPICKLIARTWEIFSNKQLNKQKEGFLHSQTLLRNQVLELENKILQIQLSGNADIERLRQNLQNTKYTHNEVTLTLEEIFKSICVMLADGSSKYDLTNKISHDFKYEHDVWGFGNNQIEFAKEIPELLGRLVILGVITRIPSTSEYVNEEYSLSSFGIKVANKLMT	289	Flavihumibacter cheonanensis
WP_239353195.1	MSTVFFSYSHKDEDLRDRLEVHLAMLKRQGLIDAWHDRRIAVGSDLDNSIRSELEKAEVILLLVSPDFLASDYCYDIEVTRAMERHVAGEARVIPIILRHCEWKSAPFGKLLAAPKDGKPINTWTDLDEAFLDVVQKIKTALPKAKPSLVTPHREQMSTKSISHGARSSNLRLAKTFTEADKDRFLDEGFSFMAKFFENSLQQLQERNEGIETTFKQIDANRFTAVIYRHGKSLSRCKIQLGGRFETGITFSSNDRIDDGSYNESLDVEADDQGLYFKASGMWSWGEQPKRHLTYEGAAEYFWSMLMRPIQDRQQ	315	Microvirga sp. ACRRW
WP_238966169.1	MLNHRDFVWQCDYGDRQSTLEVLKELLDRQNPYQLGMCTLFVNNNVYQLEFFVVLGYEEPEDLQIESMKEKLSSIGARLRTDITFSQMIELSMRKRFNSVEVPSSEEVDDLANVVFQFHDRKFVSSRIPMGPIGSDLPVFLSHSSKDKPFVEELIPYLSRHGLATWYDKIDISYGESIVKAVMNGIDDSGAVIFFITKNFLSSKWCEEEMESFLSRVSEGDKVLPISVVFPDVEHSELPRFIRNKKYLRLENDLTPSLVANELIPTFRAFFEL	273	Vibrio alginolyticus
WP_236928440.1	MSISIFLSHNHNDKPFVRKLARDLENHGVRYWLDEAEMKIGDSLIQKIREGIDSVDYFAVVLSPDSINAPWVVNELDVAMNHQINGKKIKVLPIMLKECDPPGFLVGKLYADFRDEDNYVEAFKRLIQSVGVVFNKNVLRDEKTFNNLGTALDKASYANIPIMCKPFHRPFQYMGMQVSQAEKIFECKGNEVGNIIIEDEDCRMYLEAEGNFISYIEVDFKKTAPHYQNQEFDSELFLGALSIGLSELDLVGKKTHSHVYYDHRRKLKITVSCLYDEAPITVSFSSKYYGM	291	Escherichia coli
WP_233396476.1	MSISVFLSHNHNDKPFVRKLARDLENHGVRYWLDEAEMKIGDSLIQKIREGIDGVDYFAVVLSPDSINAPWVVNELDVAINYQISGKKIKVLPIMLKECEPPGFLIGKLYADFRNEDNYVEAFKKLIQSIGVVFNKNIMSDKNTSDNLGTALDKASHANIPMMCKPFHRPFQYMGMQVPQAEKIFGCKSNEVGSIIIEDDDCRMYLEAEGNFISYIEVDFKKTAPHYQNKEFDSEIFLGALSIGLSELDQVGKKTHSHAYYDHRRKLKITVSCLYDEAPITVSFSSKYYGM	291	Enterobacter roggenkampii
WP_231323462.1	MAKAFISYSHRDERALERLHTHLATMTREGTISTWYDREILAGGEIDHEIASSFAKSDLFLALVSPDFLASRYCYEQEMKSALERHADGTMRVVPVILEPCDWRSTPLGKLKAIPKDGRAISTWTNENVAYLDVVTELRRITAEQQTSKSEEPLPKIQGERARAETRTYRIKKKFDSIDRDDFRRESFAKIQQFFHASVDELNQVSELIRARFEKINELAFTCTALNKANNREANITLRADTELFASNIAFSFSRRAAPGTANGFVHIDADDYELYLRLDDFSRGQAQGDKAATAEEVADALWRKFTSNAGIDHE	315	Bradyrhizobium ontarionense
WP_230062259.1	MKIFISHSSKDKKFVRHLKDCLLENTIETWIDEDQLDFGDSLVNKLENALEETSHLVIILSPASIESDWVNFELKKALENQRTGLIQKIIPIKYRECKIPDELSDLLYADLSNEVVLPTDNNRVKFISNGFDIFFLNLVRAIKNSAKIINQDEKKEIIKSIKSSEKEIEIHSNLIHRGNYELVGYATLEARIKYQNLILKSNPQFEDIDDIRPILLPLSLKKIFTPKIGDKIEVEHELPFPTYGHFAGYRIDDLKITIDKRTRNGADIDARHFYQVEIDPEKNLIKFVNKIR	292	Flavobacterium acetivorans
WP_229953064.1	MTSAPKAFISHATEDKGFVIPFATMLREKGVEAWVDQWEIKAGESLVDRIFESGIKEASVFIVVLSSTSVTKPWVRDELDAGVMRRISGQAKVIPIVLDDVEVPVSLRHTLYLSVPENGLDKVVEKALQSIFELDSRPPLGVPPVYATATSLPRVLPDPIDNIVFNAIIDLHLHDSATAISDRSLLQRIDETEVSADAMNESVEIFESEGRLERQKMLSGNWFITRIATSSLLAALASRGLDVKGLQMRLLAAIVNNPRQAITSFEDESQVVTRALIDSLESQGLVKTQMVLSGQVHIVGVSAEATRRVRRA	312	Arthrobacter sp. zg-Y179
WP_229935103.1	MPESPRAFISHASEDKSRFVIEFATKLRAAGVDAWVDAWEIRAGDSLVRRIFSQGIDEADVFIVVLSETSVTKPWVLEELDAAVIRRIQGGTRLIPVLIDDVDVPAALRHLRWVSVPVLGIDGSVTDIAGTLFASDLAPPLGSPPAYSRGTPKLVSNAVDDTVLGAAIDLVLENGAGGYGAEDLLARLPDLDLTPALIEESISSLAEQRIVEVERSFGGTSITRLRPRAWLAAMKARGLNVDELHDQLLTHFVNRSTSAGFDAADDETIDALVNILELEGLIGRPSRTLDGAAHAQATVAGQRRAREL	308	Microbacterium sp. F2E
WP_229576976.1	MTARAFISYSHVDEAYLERLHKHLSVLMREGLLETWTDHAINPGAALDQSVMEALGSAQFFIALVSPDYLASNYCYEKEFAEAQRLSDQGQLHIVPVIIEPCDWLNSPFRKIMALPKDGKPISEWTNANVAFLDVVTGLRRLISSQKASEVRPAASAFGTSAHARRIKIKQEFDSIQRQDFADQSYADIREYFERSCSELDGIEDLKARFNLLSRHRPEQRKSSSENDPQAEAEEAAAEGAGHQQNLAAWTIGRLRREGFGDDADIA	267	Rhizobium sp. 'Codium 1'
WP_228035482.1	MADVNHVKVTVAFTDPDIDAEERDEEAQWLFNQLCELEDVESVDRVLDPHPPEGNKAFGGFLAGMVSAEVKPANARSLFGFLGDRPVRSSFEMEIEANGRKMKVKASSPEEVQAAMLLMQQFMTVDSTVVEPIPQMPLIPIAAEPTPPIQAIEVFFSYSHKDEELRDELATHLSMLKRQGIISAWHDREISAGQEWAAEIFANLNSAHIILLLVSANFLASDYCYDKEMLRAMERHEARDARVIPIILKPCDWADAPFGKLQALPKNALPITKWGDRDDAFLNVAQGIRTAIQQMVNRC	299	Oculatella sp. LEGE 06141
WP_227311075.1	MEKNYIWQGEYGKRSHLKALFKELLKEQDSSSLEMLAIFVNNNPYNFEFYIAVVYDIPKEEHVEKMIGLFENAGLVLRNDLTFFMFMNSMKDRRFNSCAFLGEQDIDLKFENMFGFVEIEDLKKKGYYMQPFGKEKQVFISHSSKDKKDVEMIIPYLNGQDLPVWFDKYSIPVGASITEQVQRGIEESDMVIFWVTDNFLNSNWCQMEMKAYISRMIQENIRICIVMDDDIEIKKLPLFLRDIKHIRRDHRSVIEVAEEIAGIIKHM	267	Blautia sp. DFI.3.45
WP_226840043.1	MEKNYIWQGEYGKRSHLKASFKELLKEQDSSSLEMLAIFVNNNPYNFEFYIAVVYDIPKEEHVEKMIGLFENAGLVLRNDLTFFMFMNSMKDRRFNSCAFLGEQDIDLKFENMFDFVEIEDLKKKGYYMQPFGKEKQVFISHSSKDKKEVEMIIPYLNGQDLPVWFDKYSIPVGASITEQVQRGIEESDMVIFWVTDNFLNSNWCQMEMKAYISRMIQENIRICIVMDDDIEIKKLPLFLRDIKHIRRDHRSVIEVAEEIAGIIKHM	267	Blautia wexlerae
WP_226117191.1	MVTKTTPKKTAAKKTPAKRLPRSTNSQRFEPAKLDSLFLVLDAIAWLDQTSNGQVAQFAGIDPRTAGKLLKNACQIGLVDSIGAGYALVLPYPYKGSKEQKEAVVKEALVRHPLLTGVRQFLRLGDKTDVALRKAATIAGISPFVPGDLNPLLEWAQSLGALQPSLVAEDLVDAAESKKELRHKEDRDRRIAFLSHSSKDKPFIRQLAADLTASGIDVWLDEQRIRVGDSIPEKIAQGLAGSDFFLIGMSEHSANSTWVQKELNNALVNEVQRRKVHILPLKLDDSPMPQIIADKRYADFSKSYKAGLDDLLNALKGDV	319	Burkholderia contaminans
WP_225528210.1	MSISVFLSHNHNDKPFVRKLARDLENHGVRYWLDEAEMKIGDSLIQKIREGIDSVDYFAVVLSPDSINAPWVVNELDVAMNYQISGKKIKVLPIMLKECESPGFLIGKLYADFRNEDNYVEAFKRLIQSIGMVFNKNVMSDERILDNLGTAFDKASHANIPMMCKPFHRPFQYMGMQVPQAEKIFACKGNEVGSIIVEDDDCRMYLEAEGNFISYIEVDFKKTAPHYQNKEFDSEIFLGALSIGLSELDLVSKKIHSHTYYDHRRKLKITVSCLYDEAPITVSFSSKYYGM	291	Serratia
WP_224432522.1	MSSVFLSHNSKDKPWVRALAERLMVDDVVVWLDEAEINIGDSLIDKIAEGIKEMKFVAAIISKNSVESSWVQKEISIAMSKEVAGRKVTVLPLVIDDCELPPSLSDKLYADFTNPDNFEASYEKLLRAIGIKRSDKSIQEQKKSAPIKTESKPIAANEVPQEPEIKIIGILKDRTRQDREYSGLQDYYFQLSKRPSRDWIHFFDESRRFPRHSMWRRAWIESDCVVVKCATDELQRYHLKDLKQDVANANENLARAIELHNAREKIEAERKEAERIKRDNLLDDLDFS	288	Aeromonas rivuli
WP_224382922.1	MDIKSIKSMNQFLFQKLIEWLDSLNNFELNNLEYDRFARFSNIKESDACEYFKFLNKNKVIILKQITECPNCFCEINIDYNTREYECEECESILDIQKLRRNSTFSYKINKEFFRKISSEKRVSPFDIDDKIIDIGKIKSIRDERDDDIYSKENKKKDINVFFSYSHKDENMRNELEKHLKMLKRQGIISTWHDRKIIPGSEFDLQIDKKLKEANIILLLVSVDFLDSDYCYDIEVEQAIKMHESDEAVVIPVILRPCDWSGTKFAKITALPKDAKCVSEWNDKDAAFLNIELGIKKVANELKIKMK	307	Clostridium perfringens
WP_223955767.1	MITSVFLSHNHADKEFVRKLARDLANHNVKCWLDEAEMKIGDSLILKIRDGIDTVDYFAVVLSPNSVKAPWVVNELDVAMNHQINGKSIKVLPIMLKECEPPGFLVGKLYGDFKDDSKYIESFKKLLNSIGVVFNKNVMSDDYFQSNLGTALDKAASYNLPLMSAPFHRPFQYIGLNIDRAEKAIGVKANDVGNIIVESEECHMLLEAEGNFISYVDIELKRTAPHKQDQEFDSESILGALSISLSELELVRKKTHYHTYYDHRRRLKVGVSCQYDGAPISVGFSSKYYGQ	291	Aeromonas caviae
WP_222876488.1	MPAEAFISYSHRDEKALARLHKHLSMLKRDGILSTWHDKEITAGSNLDSAISTALEKCDVFIALVSPDYLASKYCYEREMERALERAGDGSMLLVPIILEPCDWQTSPLAKFKAVPKDGNPIALWTNENLAWLDVVSEVRNALSSSKAPDKKAATPLAATPSQLRVKIQRDFDVIDKSEFRDQAFETIRNFFKRSTDEVNTIELLKARFEEMSATAFTCTLVNRGKRNGESHITVHNSKGNRGEIIVVHSAHAESKNSYHGSYSVNADEYQMYLTGYMSTDHGNGRMSGQQVADYLWTDFLRRAGVELD	309	Terrihabitans soli
WP_221547308.1	MSETEGPKFEATKLEGLYQVLDGVSWMDNPTTSELSQFSGLDPRTVGKLVKNAQNLNLVEKQEDGGFMLLTSYPFDGTLEDKSSVVKDALLKLPILQSMRQFLSLGEEEEDALRKAATVCRYVPFNKKNFAPLLTWARNFDVLRGGITSEDLLNDAEENKKVRREKTPKKVVAFLSHSSVDKPFIRQLASDLDAAGISVWLDEQRIKVGDSIPDKVSQGLASSDYFLIALSESSVKSEWVKKELSSAMLTEIKKREVHILPLLLDDVDVPHGIADKKYANFASSYKEGLAELVETLKDKSNGE	303	Qipengyuania xiamenensis
WP_220756720.1	MTVSVFLSHNHRDKDFVRKLARDLESHGVRYWLDEAEMKIGDSLIKKIREGIDSVDFFAVVLSPNSVEAPWVVNELDVAMNHQINGKPIKVLPILLKECELPGFLVGKLYGDFQNEAQYEDSFRKLINSIGLVFNKSVMISERSSSSLGTALDKAFSKSLPLMSKPFHRPFQYMGMPIHKAEAEVGATANSVGNIIVENDDCRMLLEAEGNFISYVEVDLKATAPHNQNQEFDSEPVLGALSIGLTELDLERKKTHYHTYYDHRRKLKVSVSCLYDGAPLTVAFSSKYYGM	291	Shewanella colwelliana
WP_220755921.1	MSISVFLSHNHNDKPFVRKLARDLENHGVRYWLDEAEMKIGDSLIQKIREGIDSVDYFAVVLSPDSINAPWVVNELDVAMNHQIKGKKIKVLPIMLKECDPPGFLVGKLYADFRDQDNYVEAFKRLIQSIGIVFNKNVLRYEKTFNNLGTALDKASYANIPIMCKPFHRPFQYMGMQLSQAENIFECKGNEVGSIIIEDEDCRMYLEAEGNFISYIEVDFKKTAPHYQNQEFDSELFLGALSIGLSELDLVGKKTHSHAYYDHRRKLKITVSCLYDDDLLPISVPG	286	Citrobacter braakii
WP_220676512.1	MQVFLSHNSEDKPIVEKIGEFLEANGVTAWIDKWRMSPGDSLIEKIGEALDKSEKLVVFLSPDSVDSNWVKQEVATGKIMELAEEKGVGINFIIPVLLRPCKIPWFLKDKVYANFSDKSFEAACHELLRGINDTPLGNQESKFSNETVRIYEPIKESDGNYKTIIEFGVKISPTQHCKTGVKLRNTNEIKWMHWSNTPGTPEIPFMFKFGQIEYTRGDNFYMIGFQSPRITSSQSVYIAAITDSPITEPDIEAIIFSPTY	260	Klebsiella pasteurii
WP_219677722.1	MQVFLSHNSEDKPIVEKIGEFLEANGVTAWIDKWRMSPGDSLIEKIGEALDKSEKLVVFLSPDSVDSNWVKQEVATGKIMELAEEKGVGINFIIPVLLRPCKIPWFLKDKVYANFSDKSFEAACDELLRGINNTPLGSQSTEFKNETFKIYPSEKDRNGKYRTAFEFGVKISPTQHCNIGIMLKNVNDVNWIYWSNSPGVPDDPGMSKFEHVRKVNEGWFFNIEFLNPKITSSQSVYLVATTESPITQDNITGIYFTPTY	260	Klebsiella michiganensis
WP_219354217.1	MASSSSRKPAPKGSLKSDSVRFEAAKLESLFQVLDAIAWLDAPSSSEIAQFAGIDPRTAGKLLKNALHLDLVGPMASGYVLLVPYPYKGPQEQKEAAVREALVRYPLLVSLRQFLRLGEKIEASTRKAATLVGISPFDPDALAPLLRWAQTLGALQADLLAEDLVDAAASGKEQRHKSDKTSRVAFLSHSSADKPFIRQLAADLSANGIGVWLDEQRIHVGDSIPEKVAQGLADSDYFLIAVSEQSVESDWVKKELNGALVNEVERRKVHVLPLKLDSSKMPMAISDKKYADFSKSYKSGLAELVAALKAKIND	314	Brevundimonas nasdae
WP_219010642.1	MAKKENKCSVRFESIKIDSVYEVLDALSWLDEPDMKQIAQFSGIDPRTAGKVLKNCVQIGIVKEVTSGYFVLTIPYPYKGSKEQKEVVLKEAIFRMPLISSLRQFLKVGEILEDALRKAATVQKIENYDKSSIDPLIKWATKLNTLSMDLQIDDFADEGLKHKESRHQDDSDQKVVFLSHSSKDKSFIRQLTADLTSEGILVWLDEQQINVGDSINKAINQGLAESDYFVIAMSDNSVKSEWVERELNSALIDEIEEKKVKVLPIKLSECTFPLLIKDKKYADFTKHYKQGLQELIKAIKNGK	303	Aquimarina litoralis
WP_218328368.1	MTISVFLSHNNKDKAFVRKLAADLDAHGVKYWLDEAEMKIGDSLIQKIREGIDNVDYFAVILSPNSVDAPWVVNELDVAMNHQINCRSIKVLPIMLKECGPPGFLVGKLYANFQDENLYEESFKVLINSIGIVFNKSVMRAEKSHSNLETATDKAFAKNLPMMSKPFHRPFQYMGMTIERAEREVDGKANEVGNIIVENDECRMLLEAEGNFISYVEVELKRTAPHYQNQEFDSEVALGALSIGLSELELARKQTHYHTYYDHRRKLKVSVSCQYDEAPLCVAFSSKYYGM	291	Aeromonas sp. sif2433
WP_216008126.1	MAKLVFSYSHVDEALRNELEKHLKPLQRLGLISTWHDRRILPGSELTGEITQNFEDADVILLLVSPDFINSDYCYDIELSHALERHAKGEARVVPVILRTCDWHDLPFGSLMAVPEDGYPITKFTHVEDGFYQVAKAIKKILGDLGATAQTSPPVKPVSSVNTASSQGSVVSGPRSSNLAIRKEFSDRDKDIARSEGFQFVSLFFENSLNEICARNPELEQNLHHKDADSFEASLYLNGQRVCHCGIWRSGRDMSFGDICYSQSGISSNSCNDSMTLEDDGAVLGFRSMMGSMYGPGRDALLSNEGMAEYFWDSFIAPLK	320	Marinobacter salexigens
WP_209816118.1	MKAFISYSHKDQNYLERLKIHLAQMRREGLISEWTDEEIHAGSNLDDVISTALSSSELFLALLTPDYIASNYCYNKEFKEAQKMQDEGKLIIVPVIIEPCEWQQTPFGNLKALPKDGKAVSDWTNPNNAFLNVIDELRRLTTFSKSSIGIENISPAAVEKLVRNYKVKKNFSEVDNYNFKERSYEQIKNYFQSSISELDAVENLQARFINDGKGFFTALISNRANNLNSFLTIQIGNDGLRHFGDLSYSFSEQVTTNSIQMNKVYKIENDEYEQFWTKNSQGFGFSNQANTRLTALQVAEGIWDDFISQVGVSLD	315	Marnyiella aurantia
WP_208396505.1	MSNSVFLSHNHNDKPFVRKLARDLENHGVHYWLDEAEMKIGDSLIQKIREGIDSVYYFAVVLSPDSINAPWVVNELDVAMNHQINGKKIKVLPIMLKECDPPGFLVGKLYADFRDEDNYVEAFKRLIQSMGVVFNKNVMRDEKTFNNLGTALDKASHANIPIMCKPFHRPFQYMGMQVPQAEKIFECKGNEVGSIFVEDDDCQMHLCAEGNYISFVEVDFKKTVPHYRNQEFDSEIFLGALSIGLSELELVGKKTHSHTYYDHR	264	Escherichia coli
WP_203438149.1	MSISVFLSHNHNDKPFVRKLARDLENHGVRYWLDEAEMKIGDSLIQKIREGIDGVDYFAVVLSPDSMNAPWVVNELDVAMNYQISGKKIKVLPIMLKECEPPGFLIGKLYADFKNEDNYIEAFKRLIQRIGVVFNKNVMSNEKIFDNLGTALDKASHANIPMMCKPFHRPFQYMGMQVPQAEKIFERKGNEVGNIIVEGDDCRMYLEAEGNFISYIEVDFKKTIPHYRNQEFDSEIFLGALSIGLSELELVGKKTHSHTYYDHRRKLKINVFCLYDEAPITVSFSSKYYGM	291	Salmonella enterica
WP_203259282.1	MSISVFLSHNHNDKPFVRKLARDLENHGVRYWLDEAEMKIGDSLIQKIREGIDGVDYFAVVLSPDSINAPWVVNELDVAMNYQISGKIIKVLPIMLKECEPPGFLIGKLYADFRNEDNYVEAFKKLIQSIGVVFNKNIMSDKYTSDNLGTALDKASHANIPMMCKPFHRPFQYMGMQVPQAEKIFECKGNEVGSIIIEDDDCRMYLEAEGNFISYIEVDFKKTAPHYQNKEFDSEIFLGALSIGLSELDLNSCAE	255	Klebsiella pneumoniae
WP_202704176.1	MKIFISHSSKDKKFVRHLKDCLLENTIETWVDEDQLDFGDSLVNKLENAIEETSHLVIILSPASIESDWVIFELKKALENQRTGLIQKIIPIKYRECKIPDELSDLLYADLSNEVVLPTDNNRVKFISNGFDNFFLNLVRAIKNSAKIITQDEKKEIIKSIKSSEKEIEKHSNLIHRGNYELVGYATLEGRTKHQNVILKSNRQFENIDDIRPILLPLSLKKIFNPKIGEKIDIEHELPFPTYGHFAGYRMDDLKITIDKRTRNGADIYARHFYQVEIDPEKNLIKFVNMIK	292	Flavobacterium sp. UGB4466
WP_201995134.1	MITSVFLSHNHADKEFVRKLARDLGNHNVKCWLDEAEMKIGDSLIQKIRDGIDTVDYFAVVLSPNSVKAPWVVNELDVAMNHQISGKSIKVLPIMLKECEPPGFLVGKLYGDFKDESKYIESFKNLLNSIGVVFNKNAMSDDYFPSNLGTAIDKAASYNLPLMSAPFHRPFQYIGMNIDRAERAVGVKANDVGNIIVESDECYMLLEAEGNFISYVDIELKRTAPHKQDLEFDSESILGALSISLSELELIRKKTHYHTYYDHRRRLKVGVSCQYDGAPISVGFSSKYYGQ	291	Aeromonas veronii
WP_200649752.1	MVLDAIAWLDNPGAAQIAQFAGIDPRTAGKLLKNASQIGLADVVSSGYALVLPYPYKGTKDQKEAVVREALVRLPLLTAVRQFLRLGDRADVALRKAATVTGISPFVPSDLNPLLEWAHKLDALHPNLLAEDLVDAATEIKELRHQQDKDRRIAFLSHSSVDKPFIRQLAADLTANGVDVWLDEQRIRVGDSIPERLAQGLAGSDYFLIAMSRHAASSAWVQKELNNALVTEVQKRKVHILPLRLDDTPMPPIIGDKKYADFSQSYKAGLHELLTALRADV	281	Luteimonas sp. MC1572
WP_199505831.1	MNIVETLPLSLEDLLDYYETTLNECEFIRDNLKDGLEFVEYVMKPRAVVSVRFNKYESYFKTLLEHLKWRVSSIALDEDLPISDSEARKKLIEEVDYELCGVSHPIGREEIEPLLESINDVIENLNILISEIEKLKLKSIFLCHSSEDKDFARKIAEDLIKRGAKVWIDEAEINIGDSLIKKIQEGIHNSDYLGALLSKNSIQSEWVQRELEIALNEEIEKNNVKVLPLMIEECEIPGFLSSKVYADFTESGSYNEEFNKLINKLKE	267	Halanaerobium sp. ST460_2HS_T2
WP_198018025.1	MATEKKTKKAKPGTFADRFLARLRELTNENRDMITNKTLRESLGWDDDRYQRVKRNLVAQQLVKVGQGHSGLIGIADSSAAPGPTHDGGIRPLTLFLSYSHADEQLKNELLKHLVPLQRMGLINAWHDRKLKAGDDIDHEILAQIRKADIALFLISVDFINSAYCHDVELSEALAMHSRGEVTVIPVVLRSCLWQHTALKDLLALPRDGKAVKSWLDQDEALASVAEGIRLKAIELQQEKQQASGRP	247	Burkholderia sp. WSM2230
WP_197926713.1	MLNVFISHNYKDKPLARKISNELIKYGIKPWIDESEIKLGDSLIEKIRAGLDNMDYLVVLISKNSVQSEWVKKELDIAMNSEIEGKKVITIPILAGKCDLPGFLKGKLYADMSTNRKYNENIPILLRRFNVNNITDDINEFTEYKLTTVQVIEKIEKAENENELIEFLESFGYEEGRLFHRDTFIECINKLLEDKSLSQDIIVSLISICRYCPDEYINKINLTKLLASDDNEILKATINVLAKKKSLKIQQKKILKILKNNFDDEVINEILNYFKKVQLDIDVAHEVYEFCISKLKVKYNINIINCLCRLSNFIMDDDIYIWYGVIFGKIRIAIED	336	Clostridium perfringens
WP_193974835.1	MSISVFLSHNHNDKPFVRKLARDLENHGVRYWLDEAEMKIGDSLIQKIREGIDGVDYFAVVLSPDSINAPWVVNELDVAMNYQISGKIIKVLPIMLKECEPPGFLIGKLYADFRNEDNYVEAFKKLIQSIGVVFNKNIMSDKYTSDNLGTALDKASHANIPMMCKPFHRPFQYMGMQVPQAEKIFECKGNEVGSIIIEDDDCRMYLEAEGNFISYIEVDFKKTAPHYQNKEFDSEIFLGALSIGLSEIDLVGKKKHSHAYYDHRRKLKITVSCLYDEATITVSFSSKYYGM	291	Klebsiella pneumoniae
WP_192437721.1	MGTSVFLSHNHKDKDFVRRLAIDIESHGIRVWLDEAEMKIGDSLVQKIREGIDNVDYFAVILSSNSVKAPWVVNELDVAMNYQIAGKIKILPIILENVDPPSFLVGKLYSNFSDIDYYDDELRRLVTSMGIAFNKNVIAPRTASNLGQSLDSANMVGLPIMSSPFHRPYQYLGMVLRDVEKIVGVQANEARNIIVENELCKMVLWEEGNFVSFVEVDFLQTAPHSQSEEFNSEALLGALSIGIHELELVRKRTDFHTYYDHKKRMKVTASCLYDGAPLSVSFGTKYYNM	289	Plesiomonas shigelloides
WP_192225362.1	MSVRVFLSHNHHDKPFVRKLAADLEAHNVTCWLDEAEMKIGDSLIQKIREGIDNSDYFAVVVSPHSVIAPWVQNELDVAMSFQIGGKKIKVLPLVVAECELPGLLPGKLYGDFKDENQYEASFKKLLASMEIVYNANILNPKKTKDSLATATDKASAYSLRVMSRPFHRPFQYMGLTIERAEIATGASVNEFGNIVVENEDCKMTLQTEGNFVSFIEVDFVRTAPHSENQEFDSEALLGALSISLSELELIRKKINFHTYYDHKRKIKLTASCLYDGAPLSIAFSSKYYNM	291	Pseudomonas sp. PDM19
WP_188014967.1	MITSVFLSHNHADKEFVRKLARDLENHNVKCWLDEAEMKIGDSLIQKIREGIDNVAYFAVILSPNSINAPWVVNELDVAMNYQIAGKPIKVLPIMLKDCEPPGLLVGKLYANFMDESSYVESFKTLVKDIGVVFNKNAMNDDFAAGHLGTAIDKAIFYNLPLLSSPFHRPYQYIGMQINKAETATGGLANEVGNIIVENDECEMLLEAEGNFVSYVEVSIKRTAPHYQHQEFDSESILGSLSLSLSELDLARKQTHYHTYYDHRRQLKVGVSCQYDEAPISVGFSAKYYGQ	291	Vibrio harveyi
WP_187594116.1	MKAFISYSHKDVDYLEKLKVHLAQIKREGLITDWTDQEITAGSRLDDSISAALSTSQLFISIVSPDYIASHYCFEKEFTTALKLQEEGKITVIPIIVEPCDWKSTPMATIKALPDDGKPVSEWTNQNNAFAKIAQEIRKLLSVGEIRQVLTNNTTSQAQVPSRNYRAERIFTEVDKLDFKEKSFEVITNYFKSAMAEFNGIENLQSKLIEEEKKSFTCLISNKGNLKDAYLTISVAGGDGFRHSDLTYSFTKGQHQNTINLNNVFTIEHDAYELYWQHSNLMQSRSAERLTDKQIAERVWNDFINQVGVS	310	Pedobacter roseus
WP_183109712.1	MGDVTEVLPFPGSSEISAHFAYAVSVGHGGSSSAAIKEVAAHLGRLTQLRLDIRKIDTPLLGTGHGDLSDFVSASALRDGFSSSAYGSELRVCANGSKDRFASITNIFRGSAMVYCPHCSHDQRFSYAEPWHLIQCENCGREHQAESWLNEDLEPLGDPFADLEEALPPSPQRRVVASQEDDPIHLTPLQEGPPEHCVFLSHNRSDKPMAREIGRFLRHHGVEVWFDEWDIYGGDSVIDKLEAGIKMSDFFLLLVSPASMKSNWVRQEIRSALNRQIELGTMTIVPLMVRPVDELPPFLSDWKRIDFIERIRHPSPFDELLTAIFRPNRKPKLGRPPIFGLPT	343	Sphingomonas sp. So64.6b
WP_183057197.1	MSISVFLSHNHNDKPFVRKLARDLENHGVRYWLDEAEMKIGDSLIQKIREGIDGVDYFAVVLSPDSINAPWVVNELDVAMNYQISGKKIKVLPIMLKECEPPGFLIGKLYADFRNEDNYVEAFKRLIQSIGMVFNKNVMSDEKTFDNLGTALDKASHANIPIMCKPFHRPFQYMGMQVPQAEKIFECKGNEVGSIFVEDDDCRMHLCAEGNYISFVEVDFKKTIPHYRNQEFDSEIFLGALSIGLSELELVGKKTHSHTYYDHRRKLKINVICLYDEAPITVSFSSKYYGM	291	Salmonella enterica
WP_183053266.1	MSISIFLSHNHNDKPFVRKLARDLENHGVRYWLDEAEMKIGDSLIQKIREGIDGVDYFAVVLSPDSINAPWVVNELDVAMNYQISGKEIKVLPIMLKECEPPAFLIGKLYADFRNEDNYVEAFKRLIQSIGMVFNKNVMSDEKVFDNLGTALDKASHANIPMMCKPFHRPFQCMGMQVPQAEKIFERKGNEVGNIIVEDDNCRMYLEAEGNFISYIEVDFKKTIPHYRNQEFDSEIFLGALSIGLSELELVGKKTHSHTYYDHRRKLKINVICLYDEAPITVSFSSKYYGM	291	Salmonella enterica
WP_180562625.1	MSISIFLSHNHNDKPFVRKLARDLENHGVRYWLDEAEMKIGDSLIQKIREGIDSVDYFAVVLSPDSINAPWVVNELDVAMNHQINGKKIKVLPIMLKECDPPGFLVGKLYADFRDEDNYVEAFKRLIQSVGVVFNKNVLRDEKTFNNLGTALDKASYANIPIMCKPFHRPFQYMGMQVSQAEKIFECKGNEVGSIIIEDEDCRMYLEAEGNFISYIEVDFKKTAPHYQNQEFDSELFLGALSIGLSELDLVSKKMHSHVYYDHRRKLKITVSCLYDEAPITVSFSSKYYGM	291	Escherichia marmotae
WP_172131375.1	MATVFFSYSHKDEALRDQLETHLSMLKRQGFIETWHDRRITAGEKLDAAISANLERADVVLLLVSPDFLASDYCYDKEMKRAIERHEAGECRVIPVILRPCDWHDAPFGGLLAAPKDGKPITQWPDLDAAFFDVTQAIKGALKARGAPRAAAPKAEAAAPSPASPRGPAPRSSNLRVTKRFTDHDKDAFLHEAFEFIARYFESSLAELAARNPDIKGQFRKVDANRFTAVAYRDGQAVAHCAIRLGHRSGLMSGITYSNSGDAESTSYNESLSVEADDQTLYLKALGMSTMRRGGREDARLTLEGGAEMYWELFIEPLQRS	321	Bradyrhizobium aeschynomenes
WP_171351899.1	MLNHRDFVWQCDYGDRQSTLEVLKELLDSQNSYQLGMCTLFVNNNVYQLEFFVVLGYEEPEDFQIESMKEKLSSIGARLRADITFSQMIELSLRKRFNSVEVPSSEEMDDLANVAFQFHDRAFVSSRIPMGPIGSDLPVFLSHSSKDKPFVEELMPYLNRHGLAIWYDKINISYGESIVKAVMNGIDDSGAVIFFITKNFLSSKWCEEEMESFLSRVSEGDKILPISVVFPDVKHSDLPRFIRNKKYLRLEKEVTPSLVANELIPTFREFFEL	273	Vibrio coralliilyticus
WP_168202472.1	MKAFISYSHKDVDYLEKLKVHLAQIKREGLITDWTDQEITAGSRLDDSISAALSSSQLFISIVSPDYIASHYCFEREFTTALKLQEDGKITVIPIIVEPCDWKSTPMATIKALPDDGKPVSEWTNQNNAFAKIAQEIRKLLSIGQVREILISNTPSQPQVQSRNYRAERIFTEVDKLDFKEKSFEVIKNYFKSAMAEFNGIENLQAKLIEEEKKSFTCLISNKGNLKDAYLTISVASGDGFRHSDLNYSFTKSQHQNTINLDNVFTIEHDAYELYWQRSNLIQSRSSERLTDKQIAERIWNDFINQVGVS	310	Pedobacter sp. KBS0701
WP_165271481.1	MKNIFLSHSSSDKSFARRLGNVLRGKNFKVWIDEAEIKVGDSLIEKISEGIDSTDYLVVVLSKESCKSEWVKREVNIALTQEINQKKVKVLPCVIEECNIPPFLLDKKYADFKTNFVDGRSELLESLGVSLGDPTQIFLNQHIFYDLKNLNNGFDVNAIQYFNHEDFEIILSRIQQFGLGIYGIEPWQNGEFVGVKVHEDYYGDPFDPDWYWTAFEEFCEEGVKSHFSASYAIPEKVLINFIKEYNPSNF	250	Fodinibius halophilus
WP_164752879.1	MANIIAHNLDKRLVTIAAKEQLKYTRYADDMTFSSSKRSVPSHIVQSWEPGFGRRDVHLEQSIIDSFKRAGFEINHSKTRILFPYERQEVTGLVVNRKANVWRRDISRLRMKIHSVKRFGATEAAKIWLEKGADEQKMWSHITGNLAFIRQVRGVDDTVLAKLCKDAVVAGLTEPTWVLKMAELVREFDVFLSHASEDKEKIRRLKDKLEHVGIKVFFDETSISWGESIVEKINHGLLKSRYFVPFLSQKFSEKGWTNKELNSAISMNIDRKGRILPVIDSNFSVDDNYPLLGETLYKKWPTDNASEGQFIDEVADAILHLVETKPV	327	Mesorhizobium
WP_163424680.1	MSISVFLSHNHNDKPFVRKLARDLENHGVHYWLDEAEMKIGDSLIQKIREGIDSVDYFAVVLSPDSINAPWVVNELDVAMNHQINGKKIKVLPIMLKECDPPGFLVGKLYADFRDEDNYVEAFKRLIQSMGVVFNKNVMRDEKTFNNLGTALDKASHANIPIMCKPFHRPFQYMGMQVPQAEKIFECKGNEVGSIFVEDDDCQMHLCAEGNYISFVEVDFKKTVPHYRNQEFDSEIFLGALSIGLSELELVGKKTHSHTYYDHRRKLKITVSCLYDEAPISVSFSSKYYGM	291	Escherichia coli
WP_160766613.1	MARIFFSYSHADEALRDQLETQLALMKRQGLIETWHDRRIPAGNNFEHEISSNLESAEIVLLLVSPDFLASDYCYDIEMGRALERHKTGEAKVIPVILRACDWHGSPFGKLNAVPRDGRPITQWPDRDQAFLEVVKAIRNGLPNSAAKQPIEVKSASALQRNTVAVEQGPRSSNLRVGKDFTDRDKDKFKVEAFEYMAKFFANSLSELEERNEGIECDFRRLDGNRFASSIYINGNSVAKCTVFMGGDRYMGSGISFVHGETNSSNSYNESLAVQSDSSSMYLAPSGMAAMVRGEDGQRLTMQGASELYWALLMQPLQGHE	321	Qipengyuania citrea
WP_160691227.1	MSVFISYSSKDSEFIERLSVNLVKNRINVWLDKWAMQPGDSLIDKIQQGLTDSSFLLVVLSNNSVESEWCKKELNSGLMRELEEKKVVVIPILLEKCKVPLLLKEKLYADFTEDFDKGFESLLRPLQKLSSEHLGRVKNGENTTDYAINWGLDKISKNFLLEIDVVTWYPKDQKTVLLQIIINGDNKATDRFKKQFLSGFSHLMKDALLLDLMSNKATKDLNILCRNDAIDPHLIRLHDSKNGIEFDIKIRGVLMGVDTGNDTLINLIDILEMITSIDKTKNYAW	285	Nibribacter ruber
WP_155441933.1	MSNWKSLPTKSWSVTGQTLIGLGASEGPYRTSYAIETGTESFLNGRVSAMIHITSNRSVAGAGLICRANEIRTFVAFYVVTSDIAAGQYHVHLAAFKEGRIVLSAKLKKTISIPDHQFHISLQFFSGDIIGEIAAGPEHHTLSYTVAEVPFPGNCGLIRFYNTTTVARKIQIEKISVAPILPERDEKGADDPAIYPYSVFLSHSSADKETVLKVIESFKRNNISYWVDHENIEYGDPIVAKIEDGLRKSKYIVVCLSEKFARSGWCRAEYGAILHREFSGDTSRRVIPLSLDGCKDSSAIPLLLSDKLRASFTDQTDFNKFITFLQN	327	Pseudoduganella ginsengisoli
WP_154746475.1	MNIRVFLSHNHNDKPFVRKLARDLENHGIRYWLDEAEMKIGDSLIQKIREGIDSVDYFAVVLSPDSINAPWVVNELDVAMNYQISGKKTKVLPIMLKECELPGFLIGKLYADFRNEDNYVEAFKRLIQSIGIVFNKNVMSNDKTFDNLGTALDKASHASIPMMCKPFHRPFQYMGMQVPQAEKILECKGNEIGSIIVEDDDCRMYLEAEGNFISYIEVDFKKTALHYQNKEFDSEIFLGALSIGLSELDLVGKKSHSHAYYDHRRKLKITVSCLYDEAPITVSFSSKYYGM	291	Serratia sp. YC16
WP_146981102.1	MDIESYPKAFMSHSHQNAELVHKVAGLLRERGVNAWLDKWELSPGDSLVDKIFTDGISKSDLIVIFLSKASVQSNWVKEELDHAAVRRIQEKVRVIPVVIDRDIEIPPSLITLFRLSLFSDDDIDEVVGRIVDVAWGRSVDKPSLGPGPQMAPVSVSGMTDFGVQMGMLLIDKTERLNSDYQYVSVKVFEDVLGFSPDEINEGYYDLDSNDLVDTTKAFGIYPYRFGHIRPKVLLWHYLKSTKAFDYDLEKDLRVVAALVENEKFINGETIRAKTDLPPLRINHAVEYLSLNSLVEVDRWMGTSPFVFGRVRATIATRRFLNENVF	326	Lujinxingia vulgaris
WP_146641243.1	MSISVFLSHNHNDKPFVRKLARDLENHGVRYWLDETEMKIGDSLIQKIREGIDGVDYFAVVLSPDSINAPWVVNEPDVAMNYQISGKKIKVLPIMLKECEPPGFLIGKLYADFRNEDNYVKAFKRLMQSIGVVFNKNVMSDEKVFDNLGTALDKASHANIPIMCKPFHRPFQYMGMQVPQAEKIFECKGNEVGSIFVEDDDCRMHLCAEGNYISFVEVDFKKTIPHYRNQEFDSEIFLGALDRKST	246	Salmonella enterica
WP_145188215.1	MSSIFISHNTKDKPFVRKLATRLSEEDVVVWLDEAVLNIGDSLIEKISEGIQDMEFVAAIISHNSIASSWVQKELSLAMSKEIKGRQVVVLPIMIDDCELPEPLRDKLYADFRDVNEFETSTVKLLKAMGITPRTAAVGGPESSRPANPTMAQVDKFTDLHIIGVDKEQTYNPDPRKAMFNVYLELSSLPPSGWVQLFAQERSFPRHTMWRRAWLEGRYIVIHCPIDEVGKHHLTDLKQDVANTNRKYREVLAKHLQQVAREQERQRIEEQERNNHLDSLDFS	283	Gimesia chilikensis
WP_142940196.1	MTTAPKVFISHATEDKTAFVVPYATRLREKGVDAWVDQWEIKAGESLVDRIFESGIKEASVFIVVLSSTSVAKPWVRDELDAGVMRRISGQAKVIPILLDDVEVPVSLQHTLYLSVPKDGLDGVIEKTLHSIFEVDTKPALGAPPAYATAADLPKVVPDAVDNIVLNAIIDLHLDSGVSTISDHDLLERLAGTDVSEDAMNESVEIFESERRLKRQKMLGGNWFITEVKSRTLLSALSARGVDVSGLQKRLLASIVNSPQQAITVTSFEDQPEAVTEALLDSLESRGLFKTQKAMSGHVFVHSVSAEATRMVRRS	315	Arthrobacter sp. TS-15
WP_142565653.1	MITSVFLSHNHADKEFVRKLARDLENHNVKCWLDEAEMKIGDSLIQKIREGIDNVEFFAVILSPSSINAPWVVNELDVAMNFQISGKPIKVLPIMLKDCEPPGLLVGKLYGNFMNESDYIESFKKLLNTIGVVFNKQAMDDTASIYNLGSAIDKAISYRLPLLSAPFHRPYQYIGMQINRAEATIGVKANDVGNIIVENDECKMLLEAEGNFVSFVDVSIKRTAPHYQNQAFDSEPILGALSIGLSELELVKKQTHFHSYSDHRRQLKVSVACQYDTAPISVGFSAKYYGL	291	Vibrio cholerae
WP_141871591.1	MPDAPKAFISHASEDKGRFVTEFATNLRAAGIDAWVDEWEIRAGDSLVDKVFAHGIDKADVFIVVLSNTSITKPWVAEELDAGVIRRIQRGTRIIPVLIDDVEVPPALQHLRYSSLASLGPQGVVSDISGTLFSTDVAPPLGAPPAYSRRAPKLLPNPVDDAVMNATVDMILENGAGSVGSRQLLERLADLDLSHELVEEAISSLADQRLVEVSRSFGGTTITRLRPRVWLAVLRKRGIDVDGLHDELLTHFVNHGSSGGFDETDRETLHALVSVLEMERLIGRVTTTLDGTAHAQATVAGQRAARAL	308	Microbacterium saperdae
WP_139078612.1	MAVEAFISYSHADGRALERMHKHLTMLTRDGALSTWSDHQILPGDKVGDQIDASLSKSGLFLALLSPDYLASKYCYETEFQKAQELAAKGQLRIVPIIVQPCDWQSSPFKDYLALPYDGKAVSEWTNENNAFLDVTKGLRRIIEGMKAPQPEPLMAVTKAAPMAPGRRPLIKKDFDAIQKAEFADQAFEAIRAYFEASCRELTEAGEGELKAKYERMDETAFTCTVINRGKRGAEAHITIRNGKGRNHFGDINYVFQKYAENNTSNGGIRVDSDDYRMFLTHDNYMRGGKEKLTAEQVADALWVDFVKQAGIEYG	315	Rubellimicrobium rubrum
WP_139030524.1	MIVAPKAFISHATEDKSTFVVPFATKLREKGVDAWVDQWEIKAGESLVDRIFESGIKEASVFIVVLSSTSVAKPWVRDELDAGVMRRISGQAKVIPIVLDDVEVPVSLQHTLYLSVPKDGLEKVIEKALHSIFEVDNRPPLGSPPAYTTAAELPRVLPDPVDNIVFNAIIDLHLDDSANTISDQSLLERLVGTDVSAGAMNESVDIFEAERRIKRQKMLGGNWFITDVKSRTLLPALSARGMDVAGLQMRLLAGIVNNPQEAITSFEGQPRAVTDALIDSLESRGLIKTQRMMSGHVFIHNVSAEATRMVRRS	313	unclassified Arthrobacter
WP_135597238.1	MSSVFLSHNSIDKPFVRTLAERLSNDGILVWLDEAEINIGDSLIERISSGIEEMDFVAAIISQNSITSPWVQKEISLAMNKEIKGKKVAVLPILIDNSKLPASIADKLYADFTDPTKFDDSYQNLIRAIKNHRLKNKPAEPKEAKTDKPIQKTILEEFNDITIVGADKQRTQISRPGTKLYNVYLELSEQPPRKWIELFNSERDFPRHSMWRNARINDKYIIIECPLNELEQYHLKDLKEDVMKSNSKYRGILFQEMQSAARLAQEIKKQKEEKDNYLDNLSL	283	Leptospira meyeri
WP_134493457.1	MVAEAFLSYSHADEKALERLHKHLAVLKREGTLPTWSDHAILAGDRLDGVISAQLERSQIFLALVSPDYLASQYCYDKEFARALELAAAGRMRIVPVILEPCDWLSSPFKDFAALPKDGQPISGFTNPNNAYLNVVVGLRRLIEVPGNGTSAPADGIASPGQARRPRIKQDFDSIQRAEYADRAFTTIRDYFRASCAELAQIGDDLRSKFEDIDATAFTCSVVNRAKRQRGEAHITVHNCKSRNVGFGDISYVNQPHAERNTSNGSIRVTNDDYQLFLNMDHYGMSSGRDRERTTPEQAAETLWGEFVRQAGIEYD	316	Methylocella tundrae
WP_134135511.1	MSRAFVSYCHVDEQYRAELEKHLSLLKRQGLIDVWSDHRIPPGGDIDTHISAELDAADLIILLVSSDFIASEYCYGTEMKRALERHQAGSAKVVPIIVRPCDWTTAPLGRLKALPNDAKPVVKWPTLDDAFVDVVQALRKLLSSLPQRQPSASSTPGLAGPAPIAEVAPLRPRASSLALRKEFRDIDREAFLDEGFAHVRAYFENSLEELGPRNPAYEGKYRQRSEHAFTATIYRNGEKVSGCYIRLTSMFGGSRQVGYSGSDDANDNSFNETYSVDADDQSMYFKGLGFSGDRTKLTHEGVAEALWNMFTERLR	315	Paraburkholderia sp. BL6665CI2N2
WP_133548225.1	MRAFISYSHFDENHLNHLHKHLRQLQRDGIISTWTDNEIPAGGKIDDVVIETLKNTDLFIALLSPDYINSNYCYEKEFEKALKMQEREEIIIVPIIAEPCDWLNTPFQKFKALPKDGKPISEWSNTNTAYLNIIQNLRSLLSGPDQNQSLQPGNKKAPSRNYKIQKDFDSIQKMDFLEETFDKIKIHLKENIQELDFLDNIQAKVTVEEKNKFEAILVNRNKINSESLLLITTDEKSAIPRINFNNPAYIISYSTGEDRPRHLKNTFSLANDEYDLFWENNSEYSFSYGQNKERFSAKDIVDEIWNEWLKSVGIEF	316	Salegentibacter sp. 24
WP_133493443.1	MTISVFLSHNHEDKSFVRTLARDLESHGVRYWLDEAEMKIGDSLIQKIREGIDSVDFFAVILSPNSVEAPWVVNELDVAMNHQINGKPIKILPILLKECEPPGFLVGKVYGDFRIDDQYEDSFRKLINSIGLVFNKSVMNSEIIPNNLGTALDKAFLKSLPLMPKPFHRPFQYMGMPIHKAETEVGATANAVGNIIVENDNCRMLLEAEGNFISYVEIDLKSTAPHNLNQEFDSEPVLGSLSIGLPELDLKRKKTHCHTYYDHRRQIKVSVSCLYDGAPLTVGFSSKYYGM	291	Alcanivorax sp. 24
WP_129663602.1	MTSAFISYSHQDQELVRSVAEHLQADGFHVWLDEWDLKVGDSLIERISEAIDQVDFVVAFISNASRDSQWCRKEVSLAMTGELAAKGVKVLPVRIEGAQMPPTLVDKFFLDATGLDAMGIKERLARDMAAHISPSRIIPTRRTKPQPAVPSKAEDGPIRIVGIDAQGITAPRNDGTPGSALYRVPVLLSRRTDSTWGQLMVQNWDRPPQFSTMHRPGIGSVSGNAFVLNGTTLEEVERYHLDTLQLAVEETNKQYDEIMRRHKARADAEAEARRKHEMSVASALDRLATRFDSSSSDS	298	Dermacoccus sp. 147Ba
WP_129601253.1	MNAFVSYSHQDSAILDSLHKHLAQLKRENVISTWTDRDIVAGGQLDTTISSSLSKSRLFLALLSPDYIASNYCYDREFSTALEMQERGEIIIVPIIVEPCDWHNTPFSQFKALPRDGKAISLWENKNTAFLDVIQNLRKLAQSAGSAQGTDWMTEPATSPPTVPSRNYKVKKDFDSIEKIEFVEKTFQEVANYLKRFIEEIISIENIKARIQTDTATVFESLLVNRNKINTEARLRFATTAEHQNAGYLRSDSGELTYKITTQNNRGADKQFRLSYDDYHLFWMQADYYSRQEGKELSGKEIADQIWAEWLETVGIM	317	Spirosoma sordidisoli
WP_129325036.1	MSISVFLSHNHNDKPFVRKLARDLENHGVRYWLDEAEMKIGDSLIQKIREGIDGVDYFAVVLSPDSINAPWVVNELDIAMNYQISGKKIKVLPIMLKECEPPGFLIGKLYADFRNEDNYVEAFKKLIQSIGVVFNKNVMSDKNTSNNLGTALDKASHANIPMMCKPFHRPFQYMGMQVPQAEKIFECKGNEVGSIIIEDDDCRMYLEAEGNFISYIEVDFKKTAPHYQNKEFDSEIFLGALSIGLSELDLVGKKTHSHAYYDHRRKLKITVSCLYDEAPITVSFSSKYYGM	291	Enterobacter
WP_128726613.1	MDTSVFLSHNYKDKDFVRRLAIDIESHGIRVWLDEAEMKIGDSLVQKIREGIDNVDYFAVILSCNSVKAPWVVSELDVAMNYQIAGKIKILPIILEDVDLPSFLVGKLYSNFSNIDSYDDELKRLVTSMGVVFNNNVVAPLTASNLGQSLDSANMIGLPIMSAPFHRPYQYLGMVLSDVEKIVGVQANEARNIIVENEFCKMVLWGEGNFVSFVEVDLLQTEPHSQSEDFNSEALLGALSIGIHELELVRKRTDFHTYYDHKKRMKVTASCLYDGAPLSVSFGTKYYNM	289	Pseudoalteromonas sp. A757
WP_127324823.1	MAVRAFISYSHADEKSLERLHKHLAMLRREGLHDWSDNKILPGQKVGDQIAASLANSTLFLALLSPDYLASNYCYENEFQKAQELAAAGAIRIIPIILEPCDWLSSPFSEYLAMPKDGKPISEFTNQNIAYMNVVDGLRKVIEDISKPDFAARDSTFMRSFDTSIRRPKIKQDFDTIQKTEFADQAFDVIQAYFENSCRELNEFGEGLLKAKFERMSATAFTCLVVNRGKHSAEAAITVQNTKGRRSFGDISYVFERHAENNSSQGSISVEADDYNMYLSMNSFSRGDSKLTHQQAAEALWKQFVEKAGIGYE	313	Mesorhizobium sp. M1A.F.Ca.IN.022.07.1.1
WP_125300520.1	MQSVFFSYSHVDEALRDELEKHLAVLKRQGVIDTWHDRRIGAGQEIDQSINDRINTDDIILLLISSDFLASDYCYDREMTRALERHNAGEAVVIPVILRPCDWHTSPFGKLNATPPDGKPITKWPNRDDAFLEVTKAIREVLTKRPTRRNAVENSTLAVKGATERPLPLQVRSSNLRVAKSFSERDKDKFKYEAFEYIAHFFENSLAELESRNPDIETHFRRIDGARFFAGIYQNGNTRSKCTIFIGDSFGNGICYVDGETTQNNTMNESLHVEADENSMFFRSMGMFSRQRENKLTFDGAAELYWANLIEPIQRNW	317	Brucella
WP_124522277.1	MTRAFVSYCHADEQYRAELDKHLSLLRRQGLVDIWSDHRIPAGGEIEAHISAELEAADLIILLVSSDFMNSDYCYGIEMQRAMERHQAGSAIVVPIIVRPCDWTSSSLGALKALPRDGKPLVKWPTLDDAFLDVVQSLRKLIAGQTNGKPQPVSASPVRQPSGPVTTVAPAHPRSGTLSFPKEFRDIDRDNFINEAFNYIAAFFENSLQEVALRNPGYEGRLRRTSDIGFTGTIYRDGTKVAGCHIRITHSYGSRGQIGYSGNDSPQDNSFNEILSVEADDQSMYLKGMMTNWSGREQKLTHEGAAEQLWQLFIERVS	318	unclassified Burkholderia
WP_123707289.1	MSISVFLSHNHNDKPFVRKLARDLENHGVRYWLDEAEMKIGDSLIQKIREGIDGVDYFAVVLSPDSINAPWVVNELDVAMNYQISGKKIKVLPIMLKECEPPGFLIGKLYADFRNEDNYVEAFKKLIQSIGVVFNKNIMSDKNTSDNLGTALDKASHANIPMMCKPFHRPFQYMGMPVPQAEKIFECKGNEVGSIIIEDDDCRMYLEAEGNFISYIEVDFKKTAPHYQNKEFDSEIFLGALSIGLSELDLVGKKTHSHAYYDHRRKLKITVSCLYDEAPITVSFSSKYYGM	291	Raoultella terrigena
WP_121199492.1	MARAFISYSHADEKIKEKLHTHLAILRREGKIDAWQDQEILVGTNLNQTISLALSSSELFIAIVSPDYLNSNYCYEKEFQQALELQAAGKMIIVPIIAEHCDWLNSPFREMKAVPKDGKPISDWTNDNAAYLNIISELRRLLDALKAPIKITATSESATLPSKNYKVKKDFTQVDVVNFRRDSFNGIKKFFVESIDEINTVDNIQAMLLTEDKDSFSCLISNRAKVNSNGYITVFMPNESMFGRADISYTLAERRQQNSIQMDNIFMIENDQYQLYWSAKNIYGSSEKKSWTVKEISEKLWNAFIEQVGITFDAD	315	Mucilaginibacter gracilis
WP_118633141.1	MEKNYIWQGEYGKRSHLKVSFKELLKEQDSSSLEMLAIFVNNNPYNFEFYIAVVYDIPKEEHVEKMIGLFENAGLVLRNDLTFFMFMNSMKDRRFNSCAFLGEQDIDLKFENMFDFVEIEDLKKKGYYMQPFGKEKQVFISHSSKDKKDVEMIIPYLNGQDLPVWFDKYSIPVGASITEQVQRGIEESDMVIFWVTDNFLNSNWCQMEMKAYISRMIQENIRICIVMDDDIEIKKLPLFLRDIKHIRRDHRSVIEVAEEIAGIIKHM	267	Blautia wexlerae
WP_118613368.1	MEKNYIWQGEYGKRSHLKASFKELLKEQDSSSLEMLAIFVNNNPYNFEFYIAVVYDIPKEEHVEKMIGLFENAGLVLRNDLTFFMFMNSMKDRRFNSCAFLGEQDIDLKFENMFDFVEIEDLKKKGYYMQPFGKEKQVFISHSSKDKKDVEMIIPYLNGQDLPVWFDKYSIPVGASITEQVQRGIEESDMVIFWVTDNFLNSNWCQMEMKAYISRMIQENIRICIVMDDDIEIKKLPLFLRDIKHIRRDHRSVIEVAEEIAGIIKHM	267	Blautia wexlerae
WP_117160351.1	MSVFISYSTKDRKFVNELSAELIKNRINVWLDKWEMQPGDSLIDKIQDGLTDSSFLLVVLSENSVQSEWCKKELNSGLMREIKEKQVVVIPILLDDCEVPVFLQEKVYADFRDKFETGFQELIRPLAKLSSDKMGRHSKNEIITDYSINWGINDRDLFYSNFDIVSWHQKDHKTILLQIMVEGNKSATQRFKMHLEMGMDSLMKDTIISMFAMNEDYKSLNIYIEKDKTYNFHSTVKDLKTDVEFDIRIRGVLMGVDTGNDIVLNFIDFIEMLDQTITNRK	281	Marixanthomonas ophiurae
WP_114490356.1	MVSLFLSHSSKDKFFVRKLAERLKQNRIEVWIDEAEINIGDSLIKKIGSAIDETDYFGVVLSHNSVNSEWVQKELQLAINRELEEKQVVLPMLLEPVEIPHFLKGKLYADFTTPEKFEKSFPKLLKTLGVELENEEIESQKIISAENEFIEKSNDFISDNEKRLARFEDIKIVDIDDEKSYRPDKNKKLFNIHLKLSNNPPEEWQRIFEAERSFPRHSMWRRAWIEGEYIVIYCPPEEIEEYHLDDLKEDVKNTNIKYREYLTELVQKEVKESKKEKKEFNKITELKRKLKFD	293	Halanaerobium sp. ST460_2HS_T2
WP_114230793.1	MTVRVFLSHNHHDKPFVRKLAAHLEGHNVKCWVDEAEMKIGDSLIQKIREGIDNSDYFAVIVSPHSIVAPWVANELDVAMSYQISGKNIKILPIVVKECELPGLLPGKLYANFKDESLYEESFKRLVSDIGIVYNKNILNPQKTQHSLQTSTDKAFFSTLPLMSRPYHRPFQYIGMPIERAEKEVNGKANDVGNIIIENDDCRMLLEAEGNYISFISVDFKATAPHFQNQEFDSEPLLGALSISLSELELVRKKTHFHTYYDHKRQLNVSVSCVYDEGPLSVSFSSKYYNM	291	Pseudomonas aeruginosa
WP_113800000.1	MVPVIDVFISHASPDKEHYARPLHEALRRRMVSAWIDEAQIQPGDSLVESIGRGLAQARYVVLLLSDAFLQRQWTSKELGVALNRHIGSSDTVVIPVAIADRERVFARYPLLQDLLCPSWDESGADGIAASISRRLRREPDRWWTHTYNETHTGDVWVRMQGSETPREPVEVTLMWGPIRYTALFDLGPEPLSLRTQKLHADAEPLYVVADSPVVVTFGEGPAPDPDERVRAIDEGWVRVSGAPVTRLH	249	Blastococcus sp. TF02-8
WP_111763237.1	MSIRVFLSHNHNDKPFVRKLARDLENHGVRYWLDEAEMKIGDSLIQKIREGIDSVDYFAVVLSPDSINAPWVVNELDVAMNYQISGKKIKVLPIMLKECEPPGFLIGKLYADFRNEDNYVEAFKRLIQSIGMVFNKNVMSDEKIFDNLGTALDKASHANIPIMCKPFHRPFQYMGMQVPQAEKIFECKGNEVGSIFVEDDDCRMHLCAEGNYISFVEVDFKKTIPHYRNQEFDSEIFLGALSIGLSELELVGKKTHSHTYYDHRRKLKITVSCLYDEAPITVSFSSKYYGM	291	Klebsiella oxytoca
WP_109462413.1	MALNAFISYSHADEKYLERLHKHMALLQRERAIETWTDHQIVPGGKLDGAVAQALERSDVFIALVSPDYLASNYCYDKEFEVALRMAESGKLHILPVIVEPCDWLSSPFSQFLALPKDGKPISEWTNSNVAYLDVISGVRRLVSTGTAQTAGTDKGATSPASSGRRIKIKQEFDSIQKGEFTDQAFGVISDYFRNSCDEINGIEDLRAKFHQMNEGSFTCTVVNRGIKGGREAHITVHNGKGGRHHFGDINYVFEAHAGTNTSNGAISVAADDYNMYLTLGFGSMMGRDDSKLDAPQAAEALWLEFTGQAGIEYD	315	Metarhizobium album
WP_107925227.1	MNRDFIWEGDYGNRSHLIPILKEILEKQNANSLQMVQAFINNNPYTLEFYLVLSYDSPEEQHIAEMIAMLQNADLIYRPDITHNELFSEFGNRRFNSSTFVNGGDLEIRFSHLFVFVEKKELREQGYKFSGPLGRDMPVFLSHQSKNKEEIEELIPYLNGEGLPIWFDKYNIDYGESIVEEVEKGIKSSGAVVFWITKDFIESDWCKKELKDFLNRYNYKKDILIIPVISDDVEIEELNSISDLKYIKNTNEELNLIAKDIVPRIKKFYNENFKR	275	Lysinibacillus parviboronicapiens
WP_105216142.1	MRAFISYSHKDEEYLERLHTHLAQLKRDGLIHTWTDESISPGGNIEKEISTSLSESELFIALLSPDYINSNYCYEKEFEAALKMHEEGKLIIIPIILEPCDWLTTPFKVFKAMPKDGKPISNWSNSNTAFLGVIQGIRSLMEGHKAEVVVASQSKKPETNSRSYKVQKDFDTIEKMEFVETGFKELRLHLRNYIDEVLNLENIKARILVNDDESFKCVIVNKNKIATEAKLMLTKTDGKPQIGIQSYTGSDFSINCSIDQGNRGNEHFSFNLELDEYNMYWTMGGYSFKGGSRKLSVKEIADIIWEKWLKSIGIDF	316	Pukyongia salina
WP_105019060.1	MSVFISYSTKDSKFVNELSAELIKNRINIWLDKWEMQPGDSLIDKIQDGLTDSSFLLVVLSENSVQSEWCKKELNSGLMREIKEKKVVVIPILLDDCDVPVFLQEKVYADFRDKFETGFQELIRPLAKLSSDKMGRHSKNEIITDYSINWGINERDLFYTHIDIVSWHQKDHKTILLQIMIEGSESATQRFNMHLEMGMNSLMKDTIISMFAMSEEYKSLNIYIEKDKTYNFHSTVKDLKTDMKFDIRIRGVLMGVDTGNDIVLNFIDFIEMLDQTITNRE	281	Nonlabens tegetincola
WP_103929129.1	MSISVFLSHNHNDKPFVRKLARDLENHGVRYWLDEAEMKIGDSLIQKIREGIDSVDYFAVVLSPDSINAPWVVNELDVAMNYQISGKKIKVLPIMLKECEPPGFLIGKLYADFRNEDNYVEAFKRLIQSIGMVFNKNVMSDEKIFDNLGTALDKASHANTPIMCKPFHRPFQYMGMQIPQAEKIFECKGNEVGSIFVEDDDCRMHLCAEGNYISFVEVDFKKTIPHYRNQEFDSEIFLGALSIGLSELELVGKKTHSHTYYDHRRKLKITVSCLYDEAPITVSFSSKYYGM	291	Citrobacter
WP_102431423.1	MLNHRDFVWQCDYGDRQSTLEVLKELLDRQNPYQLGMCTLFVNNNVYQLEFFVVLGYEEPEDLQIESMKEKLSSIGARLRTDITFSQMIELSMRKRFNSVEVPSSEDVDNLANIVFQFHDRKFVSSRIPMGPIGSDLPVFLSHSSKDKPFVEELIPYLSRHGLATWYDKIDISYGESIVKAVMNGIDDSGAVIFFITKNFLSSKWCEEEMESFLSRVSEGDKVLPISVVFPDVEHSELPRFIRNKKYLRLENDLTPSLVANELIPAFRAFFEL	273	Vibrio
WP_102058022.1	MGTSVFLSHNHKDKDFVRRLAIDIESHGIRVWLDEAEMKIGDSLVQKIREGIDNVDYFAVILSCNSVKAPWVVSELDVAMNYQIAGKIKILPIILEDVDLPSFLVGKLYSNFSNIDSYDDELKRLVTSMGVVFNNNVVAPLTASNLGQSLDSANMIGLPIMSAPFHRPYQYLGMVLSDVEKIVGVQANEARNIIVENELCKMVLWGEGNFVSFVEVDLLQTEPHSQSEDFNSEALLGALSIGIHELELVRKRTDFHTYYDHKKRMKVTASCLYDGAPLSVSFGTKYYNM	289	Pseudoalteromonas sp. NC201
WP_101966932.1	MNRDFIWEGDYGNRSHLIPILKEILEKQNANSLQMVNTFINNNPYTLEFYLVLSYDRPEEQHIAEMIAMLQNADLIYRPDITYNELFSEFGNRRFISSTFVNGRDLEIRFLYLFDFVEKKELREKGCKFSGPLGRDMPVFLSHQSKNKEVIEELIPYLNGEGLPIWFDKYNIDYGESIVDEVEKGIKNSGAVVFWITKDFIESDWCKKELKDFLNRYNDKDILIIPVISDDIDIEELNSISDLKYIKNTNEELNIIAKNIVPRIKKFYNENFKR	274	Lysinibacillus fusiformis
WP_101699912.1	MSIRVFLSHNHNDKPFVRKLARDLENHGVRYWLDEAEMKIGDSLIQKIREGIDSVDYFAVVLSPDSINAPWVVNELDVAMNYQISGKKIKVLPIMLKECEPPGFLIGKLYADFRNEDNYVEAFKRLIQSIGMVFNKNVMSDEKIFDNLGTALDKASHANTPIMCKPFHRPFQYMGMQIPQAEKIFECKGNEVGSIFVEDDDCRMHLCAEGNYISFVEVDFKKTIPHYRNQEFDSEIFLGALSIGLSELELVGKKTHSHTYYDHRRKLKITVSCLYDEAPITVSFSSKYYGM	291	Citrobacter
WP_098773389.1	MASVFLSHSSKDKFFVRKLAERLKHSGVEVWIDEAEIKIGDSLIEKISQGIKGADYLVVILSHNSVSSNWVQRELYLSMTNEVVGKEIKVLPVLIENCEIPFFLSDKLYADFTKDDMFERSFDLLLDAVGATKKCTAKDIIAENEGNKQKVNNNGVDRKKELEVNVESESLEIFENIRVIDVDKGKTYNPDKEKTLYNVYFNLSDFPSREWVEIFEVERRFPRHSMWRKAWVEEDYIVIHCALDEVKDFHHRDILQDVGNTNARYRSYLKQQAIKKHQAERERNNEALMIDNALEGLDF	299	Bacillus cereus
WP_098604219.1	MASVFLSHSSKDKFFVRKLAERLIHSGVEVWIDEAEIKIGDSLIEKISQGIKGADYLVVILSHNSVSSNWVQRELYLSMTQEVVGKDIKVLPVLIENCEIPFFLSDKLYADFTKDDMFEQAFNLLLNAVGATKKDADKDIIAKNEGSKQKLNSNGVDRKKELEVNVESESLEIFENIRVIGVDKGKTYNPNKEKTLYNVYFNLSDFPSREWVEIFEVERRFPRHSMWRKAWVEENYIVIHCALEEVKDFHYKDILQDVGNTNAKYRSYLKQQAIKKHQVEREKNNEALMIDNALEGLEF	299	Bacillus pseudomycoides
WP_097749979.1	MSNSVFLSHNHNDKPFVRKLARDLENHGVHYWLDEAEMKIGDSLIQKIREGIDSVDYFAVVLSPDSINAPWVVNELDVAMNHQINGKKIKVLPIMLKECDPPGFLVGKLYADFRDEDNYVEAFKRLIQSMGVVFNKNVMRDEKTFNNLGTALDKASHANIPIMCKPFHRPFQYMGMQVPQAEKIFECKGNEVGSIFVEDDDCQMHLCAEGNYISFVEVDFKKTVPHYRNQEFDSEIFLGALSIGLSELELVGKKTHSHTYYDHRRKLKITVSCLYDEAPITVSFSSKYYGM	291	Escherichia coli
WP_096462008.1	MVKLFFSYSHKDEELRNELETHLALLKRQGVISSWHDRRITAGSDLGKTISAELESAQIILLLVSAHFLASDYCFEKEMTRALEKHNDGSAIVIPVILHPCDWHSAPFGHLRATPTDGKPVSMYANQHEAFAIVAKDVREAAEAFRRREASPHEVAESASDVVPSSVERSSNLRIKRKFDDHERDAFLEDAYEYIARYFEGSLEELAARNSQIKTRFKRLSETSFAAFIYDKGERVAQCTVWYGSETFGSRGIAYSHSGELQRNSFNESLSVVDDGYTLQLKPLGLQTFGDRREGALSQQGAAEYYWSLFIRPLQD	316	Sulfurifustis variabilis
WP_094501559.1	MITSVFLSHNHADKEFVRKLARDLENHNVKCWLDEAEMKIGDSLIQKIREGIDNVAYFAVILSPNSINAPWVVNELDVAMNYQIAGKPIKVLPIMLKDCEPPGLLVGKLYANFMDESSYVESFKTLVKDIGVVFNKNAMNDDFAAVHLGTAIDKAIFYNLPLLSSPFHRPYQYIGMQINKAETATGGLANEVGNIIVENDECKMLLEAEGNFVSYVEVSIKRTAPHYQHQEFDSESILGSLSLSLSELELARKQTHYHTYYDHRRQLKVGVSCQYDEAPISVGFSAKYYGQ	291	Vibrio qinghaiensis
WP_094039889.1	MITSVFLSHNHADKEFVRKLARDLGNHNVKCWLDEAEMKIGDSLIQKIRDGIDTVDYFAVILSPNSVKAPWVVNELDVAMNHQISGKSIKVLPIMLKECDPPGFLVGKLYGDFKDESKYIESFKKLLNSIGVVFNKNAMSDDYFPNNLGTAVDKAASYNLPLMNAPFHRPFQYIGMSIDRAEKAVGVKANDVGNIIVESDECHMLLEAEGNFISYVDIELKRTAPHKQDQEFDSESILGALSISLSELEFIRKKTHYHTYYDHRRRLKVGVSCQYDGAPISVGFSSKYYGQ	291	Zobellella denitrificans
WP_092226099.1	MKPSIFLSHNIEDKEFVRRLATDLDCHGVRVWLDEAELKIGDSLIEKIREGIDNVDFVAVIISENSIKSKWVQKEIDVAMTLEISGKEIKVLPLMLERCELPGFLLGKLYADFTDESKYLSSFEQLTNSMNIVFNKSALVGKTESSNLGQAIDKASDQLLFFYPKPFHRPFQYIGMRVEDAAKEVGATPNKVGNIIIDTDEIHMCLEAEGSFVNYIDVDIKKTSLCMQNKEFDSEPILGCLSINPSELDLVTKKTHYHHYMDHKRKLKISVSCLYDGGPLSVGFSAKYYNMK	292	Desulforhopalus singaporensis
WP_091456407.1	MTISVFLSHNHRDKEFVRKLAADLDAHGVKYWLDEAEMKIGDSLIQKIRQGIESVDYFAVILSPNSVEAPWVVNELDVAMNNQINGRSIKVLPIMLKECDPPGFLIGKLYADFKAENLYEESFKALINSIGVVFNKSAMQAIKYHNNLGTAADKAFSRNLSMMSKPFHRPFQYMGMSIERAEREVDGKANEVGNIVVENKECRLLLEAEGNFISYVEVELKQTAPHYKNQEFDSEAALGALSISISELELARKQTHYHTYYDHRRKLKVSVSCQYDEAPLCVAFSSKYYGM	291	Giesbergeria anulus
WP_090460216.1	MSISVFLSHNHNDKPFIRKLARDLENHGVRYWLDEAEMKIGDSLIQKIREGIDSVDYFAVILSPDSINAPWVVNELDVAMNHQISGKKIKVLPIILKECDPPGFLTGKLYADFKKEDHYIESFKRLVESIGVVFNKNVMRDEKTFDNLGTALDKASHANIPVMCKPFHRPFQYMGMQVSQAEKIFECKGNEVGSIIVEDDDCRMYLEAEGNFISYIEVDFKKTVPHYKNKEFDSEIFLGALSIGLSELELARKKTYNHTYYDHRRKLKINVICLYDEAPITVSFSSKHYGM	291	Enterobacter sp. kpr-6
WP_089069940.1	MITSVFLSHNHADKEFVRKLARDLENHNVKCWLDEAEMKIGDSLIQKIREGIDNVEFFAVILSPSSINAPWVVNELDVAMNFQISGKPIKVLPIMLKDCEPPGLLVGKLYGNFTDESDYIESFKKLLNTIGVVFNKQAMDDTASIYNLGSAIDKAISYRLPLLSAPFHRPYQYIGMQINRAEAAIGVKANDVGNIIVENDECKMLLEAEGNFVSFVDVSIKRTAPHYQNQEFDSEPILGALSIGLSELELVKKQTHFHSYSDHRRQLKVSVACQYDTAPISVGFSAKYYGL	291	Vibrio tarriae
WP_087018768.1	MLNHRDFVWQCDYGDRQPTLDILKQLLDRQNPYQLGMCALFVNNNVYQLEFFIVLGYEEPEDLQIESMKEKLSSIGARLRTDITFSQMIELSMRKRFNSVEVPSSEEVDDLANVVFEFPDRAFVSSRIPMGPIGSDLPVFLSHSSKDKPFVEDLIPYLSRHGLATWYDKIDISYGESIVKAVMNGIDDSGAVIFFITKNFLSSKWCEEEMESFLSRVSEGDKVLPISVVFPDVEHSELPRFIRNKKYLRLENDLTPSLVANELIPTFRAFFEL	273	Thaumasiovibrio subtropicus
WP_086610572.1	MLNHRDFVWQCDYGDRQPTLEILKELLDRQNPYQLGMCALFVNNNVYQLEFFIVLGYEEPEDLQIESMKEKLSSIGARLRTDITFSQMIELSMRKRFNSVEVPSSEEVDDLANVVFEFPDRTFVSSRIPMGPIGSDLPVFLSHSSKDKPFVEDLIPYLSRHGLATWYDKIDISYGESIVKAVMNGIDDSGAVIFFITKNFLSSKWCEEEMESFLSRVSEGDKVLPISVVFPDVEHSELPRFIRNKKYLRLENDLTPSLVANELIPTFRAFFEL	273	Vibrio parahaemolyticus
WP_085651678.1	MNISIFLSHNNNDKAFVRKLAYDLENHGVRCWLDEAEMKIGDSLMTKIRQGIDNVDYFAVILSPNSISAPWVTNELDVAMNQQINGKNIKVLPIMLKECEPPGLLLGKLYGDFRDEKNYENSFEKLIKSMGIVFNKNIMIRQKTNHNLSTALDKVFYRNLPMMCKPFHRPFQYMGMAISQAEKEVDCKANDVGNIIVENEDCHMLLEAEGNFINYVEVSLKKTAPHYQNQEFDSEIPLGALSIGLSEIDLIRKQTHFHTYYDHRRKLKISVSCSYDGAPLTIAFSSKYYGM	291	Lonsdalea britannica
WP_084060274.1	MKAFISYSHQDEQNLELLHRHLAQLKRDGLINTWTDKNILAGQELNDTISSALEDSQLFLALISPDYINSNYCYEKEFETAQKMQKQNKITIIPIVLEPCDWLSTPFKDYKGLPKDGKPVSDWSNKNTAMLDVIQNIRNLISGYPIDVKPTTKGKSKSTLPSNYKIKKEFDSLQKIDFQAEGFNSLKKILTENLKEIEVIENIKTRVLNDTNEQFIATIVNRNMVQTESKITISKGDDSPMAQMMANSSQYRLSFQFDDRRGNILGYSVTWDDFDLFWVREGDFFRREKEKVSLDDIANEIWVDWLEKVGIIV	313	Cellulophaga tyrosinoxydans
WP_080222553.1	MSISVFLSHNHNDKPFVRKLARDLENHGVRYWLDEAEMKIGDSLIQKIREGIDGVDYFAVVLSPDSINAPWVVNELDVAMNYQISGKEIKVLPIMLKECEPPGFLIGKLYADFRNEDNYVKAFKRLMQSIGVVFNKNVMSDEKTFDNLGTALDKASHANIPIMCKPFHRPFQYMGMQVPQAEKIFECKGNEVGSIFVEDDDCRMHLCAEGNYISFVEVDFKKTIPHYRNQEFDSEIFLGALSIGLSELELVGKKTHSHTYYDHRRKLKINVICLYDEAPITVSFSSKYYGM	291	Salmonella enterica
WP_076736877.1	MSISVFLSHNHNDKPFVRKLARDLENHGVRYWLDEAEMKIGDSLIQKIREGIDGVDYFAVVLSPDSMNAPWVVNELDVAMNYQISGKKIKVLPIMLKECEPPGFLIGKLYADFKNEDNYIEAFKRLIQSIGVVFNKNVMSNEKIFDNLGTALDKASHANIPMMCKPFHRPFQYMGMQVPQAEKIFERKGNEVGNIIVEGDDCRMYLEAEGNFISYIEVDFKKTTPHYRNQEFDSEIFLGALSIGLSELELVGKKTHSHTYYDHRRKLKTNVFCLYDEAPITVSFSSKYYGM	291	Salmonella enterica
WP_073717530.1	MTSAFISYSHQDQELVRSVAEHLQADGFHVWLDEWDLKVGDSLIERISEAIDQVDFVVAFISNASRDSQWCRKEVSLAMTGELAAKGVKVLPVRIEGAQMPPTLVDKFFLDATGLDAMGIKERLARDMAAHISPSRIIPTRRTKPQPAVPSKAEDGPIRIVGIDAQGITAPRNDGTPGSALYRVPVLLSRRPDSTWGQLMVQNWDRPPQFSTMHRPGIGSVSGNAFVLNGTTLQEVERYHLDTLQLAVAETNKQYDEIMRRHKAQADAEAEARRKHEMSVASALDRLATRFDSSSSDS	298	Bowdeniella nasicola
WP_073138704.1	MSKKLKTTKTSSLKFESVNLDFIFPTLDAIAWLNLPTVKSISQFAGIDPRTTGKILKNCLTIEIIQNLAGDTFSLNCAYPYKGSSAQKEAVIKEALVRLPLMIHLKQFLNLGDSVDAATRKAATVVGILNFNPKDTAPLLKWAKSYKVLDPSLLIEDLIEEASTIKEKRHQTDSKKIIAFISHSSKDKPFIRQLTGDLTKAGISVWLDEQRILVGDSIAEKISQGLVESDYFLLAMSDASVNSSWVQKELNTALINEIEKRKVKILPIKLSDCEIPPLIKDKKYADFTKSYKDGLQDLLIAIKTLPDD	308	Chryseolinea serpens
WP_072883082.1	MEAFISYSHKDEGYLDLFHRHLAQLKRDGLIGTWTDQKILAGGRIDDEVSTSLNSAQIFIAMLSPDYINSNYCYEREFQTAMEMQAKNMLTIVPIVLEPCDWKSTPFSKYKALPKDGKPVSEWSNKNNAMLDVVQNLRLLVSGEETSTIQQKSKKTVQLPTNYKVKKDFDSLQKMDFQDEGFKKLKSILENNIEEINQIENIKARVLTSTDNTFEALIVNRNRVQSESKITINKGKDQSLPLMTSGSFDQSMTCKFDNGTSQNLAYAVSHDDFDLFWIGPLGYYFGKEQTRLSMDQICNEIWTNWLEKVGIVS	313	Flagellimonas taeanensis
WP_071654437.1	MSSIFLSHSHSDKPFARRLGNDLRKAGHAVWIDEAEINIGDSLIEKIREGLDDVDYVAAILSNASIASKWVTRELDIASNREIEENRVVVLPLLLENVALPGFLKGKFYGDFTDHEKYEEVFSLLIRKLGGATPAAATHDELEELRAEVAAAKEVAAHYAAQLDGHKKLALRGKSPELITKIDEANKKFPHHAVINTTHAFQASGAPVTLDYLLWAIAKSHRKGAHPLEVLISMDHKWPEVEAMLDAYDDLLGK	254	Janthinobacterium sp. HH106
WP_071069551.1	MTRAFISYSHADESYRAELEKHLSLLRKQGLIELWHDHRIPAGGEIESHISAELERAEVILLLVSADFMASDYCYGVEMTRAMARHAAGTGVVVPIIVRPCDWHSGPFGRLKALPRDGKPVSKWPTLDDAFLCIVQSLRDLVAQRRPNQAGTAAPVAWPAPASVPGAAVYPRSSALALRKEFSDMDRDRFLEEGFAYIRAFFENSVKELGPRNPSYEAHFRPLSKEAFTGTLYREGRKVAGCYIRISRMYGGRAQIAYSGNDNGQDNSFNEILSVEADDQLMYFRQQMLHWPGNVARLTHEGAAEALWQLFIERAR	316	Cupriavidus malaysiensis
WP_069019279.1	MGTSVFLSHNHKDKDFVRRLAIDIESHGIRVWLDEAEMKIGDSLVQKIREGIDNVDYFAVILSCNSVKAPWVVSELDVAMNYQIAGKIKILPIILEDVDLPSFLVGKLYSNFSNIDSYDDELKRLVTSMGVVFNNNVVAPRTASNLGQSLDSANMIGLPIMSAPFHRPYQYLGMVLSDVEKIVGVQVNEARNIIVENELCKMVLWGEGNFVSFVEVDLLQTEPHSQSEDFNSEALLGALSIGIHELELVRKRTDFHTYYDHKKRMKVTASCLYDGAPLSVSFGTKYYNM	289	Pseudoalteromonas sp. BMB
WP_068228109.1	MSVSVFLSHNHKDKDFVRRLATDIESHGIRVWLDEAEMKVGDSLIQKIREGIDNVNYFAVILSNNSVKAPWVENELDVAMNYQIAGKIKILPIILEEVELPSFLPGKFYSDFSKIESYNIELKKLITSMGIAFNKNVVSPRDSASLAQSLDSAIMIGLPIMSSPFHRPYQYLGMAIPDVEKIVGVKANEARNIIVESEHCKMVLWGEGNFVSFVEVDLLKTAPHSQNAEFNSEALLGALSIGVHELELVRKKTNFHTYFDHKKRMKVTASCLYEGAPLSVSFGTKYYNM	289	Rheinheimera sp. EpRS3
WP_068133586.1	MAELFFSYSHKDESVRDELETHLVMLKRQGVIDTWHDRRIVAGDEFDGQISERLESADIILLLVSPYFLASNYCYDVELKRAMEKHEEGSARVIPVIVDPCDWHPTPFGKLLAMPRDGKPISKFPNIHDAFLEVTNAVRRAVSPSAETTISEPESLGAEQDATLVHERPRSSNLRVKKNFSERDKDKYREETFQYIASFFEGSLSELESRNESIEIAFKRVDGNTFTAMIYEHGTIRSECSISLSKSFGGNSIVYSSDTASRGNSFNNMLSVVDDGTSLGWSTSMMFGHREGSNEQLTQAGAAEAFWSTLIAPLQR	316	Roseimaritima ulvae
WP_065660838.1	MPSVFFSYSHADEALRDQIEKQLAMLKRQGVIETWHDRRIGAGENIHTSIDDHINTDDIILLLVSSDFLASDYCYDIEMQRAMERHETGEAIVIPVILRACDWHSAPFGKLNAVPRDGKPITQWTDIDDAMLQVAKAVREASSRKPSKAEPAISRPSNASATATPSQPTGPRSSNLRLAKTFTQRDKDQFKLDTFEYIARFFENSLAELGERNRGFEGVFRRIDANRFFSTIYRDGKDVARGTVYIGGDTWGRGICYVEGETTASNSMNESLSVEADDQALFLQSMGMATFGGQRDQKLSQEGAAELLWSILVKRLQGPSY	321	Agrobacterium tumefaciens
WP_064024531.1	MKLSVFLSHNHRDKSFVRKLARDLESHSIRFWLDEAEMKVGDSLIQKIREGIDSVDFFAVILSTNSIDAPWVVNELDVAMNYQIGGKPIKVLPIMLEECDPPGFLVGKLYADFKNETEYDDSFKKLVNSMGVVFNPTALRNEPSRENLGTSIDRAISINLPLMSKPFYRPFQYMGMPIPRAEEEVGAKSNKIGNIIVENEECKMLLEAEGNFISYVQVDIKRTAPHLQSQEFDSVPILGVLSIGVSELELVRKQTHFHTYYDHRKRLKVGVSCAYDGAPISESFSSKNYGM	291	Methylomonas
WP_053299955.1	MSISVFLSHNHNDKPFVRKLARDLENHGVRYWLDEAEMKIGDSLIQKIREGIDGVDYFAVVLSPDSINAPWVVNELDVAMNYQISGKEIKVLPIMLKECEPPGFLIGKLYADFRNEDNYVEAFKRLIQSIGMVFNKNVMSDEKVFDNLGTALDKASHANIPIMCKPFHRPFQYMGMQVPQAEKIFECKGNEVGSIFVEDGDCRMHLCAEGNYISFVEVDFKKTIPHYRNQEFDSEIFLGALSIGLSELELVGKKTHSHTYYDHRRKLKITVSCLYDEAPITVSFSSKYYGM	291	Salmonella enterica
WP_053078813.1	MSSIFLSHNSKDKEFVRRLANRLESYGVKVWVDEAEIKVGESLIKKIEMGINEMEYLGVILSQNSIKSDWVNREVDMAMNGEIQGKKVKVLPLLYKKCEIPGFLSGKFYADFTTKKKFEEAFIKLLNVLEVDEQDDRRTSGETCLIQKDFHNKIEEYFKPKKAQIKFYEDLSGIDYLKVDGENGMFSLYSYWTKPTHIVKLDEIFRVEGKKLKDIEHLEEYVYFDSERDDVIDSIKAKYSLPSDIYPGQWTEFGDKGQSAWDEWIEWHEERRVISLQYT	279	Bacillus wiedmannii
WP_052714259.1	MSSIFLSHNSKDKEFVRKLALRLQNYNVKIWFDEAEIKVGDSLIKKIENGIDDMEYLGVILSPNSIDSEWVNKEVEMALNEEICGRKVKVLPLLYKKCTIPGFLKGKLYADFTTKKKFEESFEKLLITLGIDKNDSSRSSGEICILEKDFKKRIIEYFKPATVTIEYFEDLSGIDFIKVDRDKDTFALFTYWTKPTEIEILNKIFNEGSKKLHSIDFIDQYVVTDEEKTVFINSLEQKYDLPQESYPAQWTEISEHGESAVLEWEEWLFTRMPISLKYIK	280	Paenibacillus dauci
WP_052375915.1	MNYPKVFMSYSYLDKEFATKIANDLKKAEIDIWNDKWEIQEGDSLIYKIISEGIANSDFFLILLSNASVNSKWVKEELDAAIIQNIESITHIIPILIEPIDIPLPLRNLIWIEMYSNYDNAIKSLIKIIHEDYENYSLNIISKYFISSIGGLSKNASSVGSILLLRPDDKTGFEKSFSAKELQSLVPLTSQELNDAINELEEYGLVKTLNYLGTAPYDFGQVTPTYMLFIHFKEKLDYDPYDDIKSIAEAIIKNDQKIDLKIPPVRINRAVAYLEAYGYIKVIRTLGTAPYDFGILIPTEHIHDFV	306	Methanobacterium
WP_051611764.1	MRLKYGAVLYVDNKGNKHIGYYDDDDEEGAIIYQGDFFLSREYLVIPYRRCTNNITMKDIIDCMNDLQEKLAGHSMSLSGKYQEKIITNLLSELCYVQQLFYERHILTMDIKKGINVFISHSSKDKKFVNILYAELAFNGYFPWLDEREIKGGESIPRKIQEGLTNSDYVLVILSKNSVKSNWLNEEWETKYWEEVKENRVKVIPILIEECDIPPLLKKKKYIDFRGDYNTALSFLYKSLI	241	Fusobacterium necrophorum
WP_048592059.1	MSISVFLSHNHNDKPFVRKLARDLENHGVRYWLDEAEMKIGDSLIQKIREGIDGVDYFAVVLSPDSMNAPWVVNELDVAMNYQISGKKIKVLPIMLKECEPPGFLIGKLYADFKNEDNYIEAFKRLIQSIGVVFNKNVMSNEKIFDNLGTALDKASHANIPMMCKPFHRPFQYMGMQVPQAEKIFERKGNEVGNIIVEGDDCRMYLEAEGNFISYIEVDFKKTIPHYRNQEFDSEIFLGALSIGLSELELVGKKTHSHTYYDHRRKLKINVFCLYDEAPITVSFSSKYYGM	291	Salmonella enterica
WP_046355221.1	MNTSVFLSHNHKDKKFVRRLARDIECHGIRVWLDEAEMNIGDSLVQKIREGIDNVDYFAVVLSNNSINAPWVKNELDVAINYQIAGRLKVLPIILENVELPSFLIGKLYSNFSDPSEYTNELEKVIKSMGVAFNKNVVTPQTSSNLGSSLDSAIMLGLPIMSAPFHRPYQYLGMQVDEVEKLVDVKANEARNIIVENDLCKMVLWGEGNFISFVEIELLQTAPHSQEQEFDSEALLGALSIGVHELDLARKKTHFHTYYDHKKKMKVTASCLFDGAPLSVSFGTKYYNM	289	Pseudoalteromonas luteoviolacea
WP_046352085.1	MAASVFLSHNSKDKEFVRKLARDIEAHGLKYWLDEAEMKIGDSLIKKIREGIDTVNYFAVILSPNSVNAPWVVNELDVAMNLQIQGKPIKVLPLLLKECELPGFLVGKVYGDFQSEIDYENSFKNLINSMGFVYNKTVMNSERSSNNLSSAINKANAKCLPLLTKPFHRPFQYMGMSIQKAEETFSVKANDAGNIIIETDECRMFLEAEGNFISYVEVDLKATAPHNQNEEFDSESILGAFSIGLQELDFERKKTHCHTYYDHRKKLKVSVSCLYDGAPLTVAFSSKYYGM	291	Janthinobacterium sp. B9-8
WP_044722557.1	MSNSVFLSHNHNDKPFVRKLARDLENHGVHYWLDEAEMKIGDSLIQKIREGIDSVDYFAVVLSPDSINAPWVVNELDVAMNHQINGKKIKVLPIMLKECDPPGFLVGKLYADFRDEDNYVEAFKRLIQSMGVVFNKNVMRDEKTFNNLGTALDKASHANIPIMCKPFHRPFQYMGMQVPQAEKIFECKGNEVGSIFVEDDDCQMHLCAEGNYISFVEVDFKKTVPHYRNQEFDSEIFLGALSIGLSELELVGKKTHSHTYYDHQRKLKITVSCLYDEAPITVSFSSKYYGM	291	Escherichia coli
WP_042003864.1	MSISVFLSHNHNDKPFVRKLARDLENHGVHYWLDEAEMRIGDSLIQKIREGIDSVDYFAVVLSPDSINAPWVVNELDVAINHQINGKKIKVLPIMLKECDPPGFLIGKLYADFKNENNYIEAFKRLIQSMGVVFNKNAMHDEKTFKNLGTALDKASHANIPIMCKPFHRPFQYMGMQVSQAEKIFECKGNEVGSIIIEDEDCRMYLEAEGNFISYIEVDFKKTAPHYQNQEFDSELFLGALSIGLSELDLVGKKSHSHAYYDHRRKLKITVSCLYDEAPITVSFSSKYYGM	291	Escherichia coli
WP_040166842.1	MSISVFLSHNHNDKPFVRKLARDLENHGVRYWLDEAEMKIGDSLIQKIREGIDGVDYFAVVLSPDSINAPWVVNELDVAMNYQISGKIIKVLPIMLKECEPPGFLIGKLYADFRNEDNYVEAFKKLIQSIGVVFNKNIMSDKYTSDNLGTALDKASHANIPMMCKPFHRPFQYMGMQVPQAEKIFECKGNEVGSIIIEDDDCRMYLEAEGNFISYIEVDFKKTAPHYQNKEFDSEIFLGALSIGLSELDLVGKKTHSHAYYDHRRKLKITVSCLYDEAPITVSFSSKYYGM	291	Klebsiella pneumoniae
WP_040038055.1	MSISIFLSHNNSDKDFVRKLARDLENHGVRYWLDEAEMKIGDSLIMKIREGIDNVDYFAVILSPNSINAPWVVNELDVAMNQQISGRKIKVLPIMLKECEPPGFLLGKLYGDFRCEENYEESFRILINSIGIVFNKNIMRNEKTPHNLSTALDKAFYKNLPMMSKPFHRPFQYIGMTISQVEKETGCKANDVGNIIIEDEDCHMLLEAEGNFISYVEIDLKKTAPHYQNQEFDSEIPLGALSIGLSEIELARKKTHYHTYYDHRKKLKISVSCSYDGAPLTVGFSSKYYGM	291	Pectobacterium
WP_039495108.1	MGTSVFLSHNHKDKDFVRRLAIDIESHGIRVWLDEAEMKIGDSLVQKIREGIDNVDYFAVILSCNSVKAPWVVSELDVAMNYQIAGKIKILPIILEDVDLPSFLVGKLYSNFSNIDSYDDELKRLVTSMGVVFNNNVVAPRTASNLGQSLDSANMIGLPIMSAPFHRPYQYLGMVLSDVEKIVGVQANEARNIIVENELCKMVLWGEGNFVSFVEVDLLQTEPHSQSEDFNSEALLGALSIGIHELELVRKRTDFHTYYDHKKRMKVTASCLYDGAPLSVSFGTKYYNM	289	Pseudoalteromonas
WP_039471169.1	MSISIFLSHNNSDKDFVRKLARDLENHGVRYWLDEAEMKIGDSLIMKIREGIDNVDYFAVILSPNSINAPWVVNELDVAMNQQISGRKIKVLPIMLKECEPPGFLLGKLYGDFRCEENYEESFRILINSIGIVFNKNIMRNEKTPHNLSTALDKAFYKNLPMMSKPFHRPFQYIGMTTSQVEKETGCKANDVGNIIIEDEDCHMLLEAEGNFISYVEIDLKKTAPHYQNQEFDSEIPLGALSIGLSEIELARKKTHYHTYYDHRKKLKISVSCSYDGAPLTVGFSSKYYGM	291	Pectobacterium carotovorum
WP_036658598.1	MTSRLSKDYVWECDYGVRKPIIPVLTKLMEEQDASSLQMINVFTNSNPYCLEFFIVIGYDDPLEGHINTMKDLMLNAGLRYRPDITMDELFTEMGNRRFNSINLLDDIPIEDQINHLFIFPEKGELENNGYKFSAALGNQLPIFLSHASKDKSEIEDLIPYLNAAGLPVWFDKINIDYGESITKAIQRGIKKSAAVIFWITNDFLDSNWCDTELTNFLNRYSSKKDVLIISVVSNDVSRDKLELFLTDLKYLVRENEAHLETVAKEIVPTLKRYIDNIR	279	Paenibacillus wynnii
WP_031630283.1	MTVRVFLSHNHHDKPFVRKLAADLEGHNVKCWVDEAEMKIGDSLIQKIREGIDNSDYFAVIVSPNSIIAPWVANELDVAMSQQISGKSIKVLPIVVKECELPGLLPGKLYADFKDESLYEESFKRLAKDMGIVYNKNILNPQKTQHSLKTSTDKAFFSTLPLMSRPYHRPFQYIGMSIERAEKEVSGKANDVGNIIIENADCRMILEAEGNYISFISVEFKATAPHFQNQEFDSEPLLGALSISLSELEFVRKKTYFHTYYDHKRRLKVSVSCDCDEGPLSVSFSSKYYNM	291	Pseudomonas aeruginosa
WP_026782274.1	MKAFISYSHRDTAALERLHTHLSMLRREGQITEWYDREILAGSDLDSEITAQLESSELFLVLVSPDFLASDYCYDRELRRALERHESGEAIVVPIIVEPCDWKSSPLKQLKALPRDGQPVSEWTNQNNAFLDVVTELRRVVAREDRADEREDAPAPPVRASGSRYRVKREFDEIDRSDFRSKAFEVMRRYFERAVAEVDQIDGVRARYVSTGPLSFTCTLINRAIDHGTAHITVHGQSGAMGFSDIYYSFQENAPTNTANGGFTIESDDYELFLKSGPFGFETNDERLTPEQASALLWTNFLDQAGVSYDD	311	Alphaproteobacteria
WP_024504672.1	MDKRLVTIAAKEQLKYTRYADDMTFSSSKRSVPSHIVQSWEPGFGRRDVHLEQSIIDSFKRAGFEINHSKTRILFPYERQEVTGLVVNRKANVWRRDISRLRMKIHSVKRFGATEAAKIWLEKGADEQKMWSHITGNLAFIRQVRGVDDTVLAKLCKDAVVAGLTEPTWVLKMAELVREFDVFLSHASEDKEKIRRLKDKLEHVGIKVFFDETSISWGESIVEKINHGLLKSRYFVPFLSQKFSEKGWTNKELNSAISMNIDRKGRILPVIDSNFSVDDNYPLLGETLYKKWPTDNASEGQFIDEVADAILHLVETKPV	319	Mesorhizobium
WP_023182023.1	MSISVFLSHNHNDKPFVRKLARDLENHGVRYWLDEAEMKIGDSLIQKIREGIDGVDYFAVVLSPDSINAPWVVNELDVAMNYQISGKEIKVLPIMLKECEPPGFLIGKLYADFRNEDNYVEAFKRLIQSIGMVFNKNVMSDEKVFDNLGTALDKASHANIPMMCKPFHRPFQYMGMQVPQAEKIFERKGNEVGNIIVEDDDCRMYLEAEGNFISYIEVDFKKTIPHYRNQEFDSEIFLGALSIGLSELELVGKKTHSHTYYDHRRKLKINVICLYDEAPITVSFSSKYYGM	291	Salmonella enterica
WP_015675700.1	MSSVFLSHNSIDRPFVRMLAERLSNDGILVWLDEAEINIGDSLIERISSGIEEMDFVAAIISQNSITSPWVQKEISLAMNKEIKGKKVAVLPILIDNSKLPASIADKLYADFTDPTKFDDSYQNLIRAIKNHRLKNKPVEPKEAKTDKPIQKTILEAFNDITIVGADKQRTQISRPGTKLYNVYLELSEQPSRKWIELFNSERDFPRHSMWRNARINDKYIIIECPLNELEQYHLRDLKEDVMKSNSKYRGILFQEMQSAARLAQEIKKQKEEKDSYLDNLSL	283	Leptospira yanagawae
WP_015029109.1	MIKKVFLSHNHADKPFVRKLAVDLENHGVKCWLDEAEMKIGDSLIQKIRQGIDEADFFAVILSPNSVRAPWVINELDVAMNFQIYEKVKVLPIMLKDCEIPGFLIGKLYADFKDENEYESSFKRLLNTIGVVFNKNLLNPQPDSNNLGKAIDKAISINLPLMHAPFHRPFQYIGMTISQLESILKVKSNDVGNLVVENDECRMFLEAEGNFVSYVEVDIKRTAPHFLNKEFDSEPLLGALSISLSELELERKQTHHHTYYDHRRKLKVSVSCTYDGSPLCVSFSSKYYGM	290	Emticicia oligotrophica
WP_015002768.1	MTRAFVSYCHADEQYRAELDKHLSLLRRQGLVDIWSDHRIPAGGEIEAHISAELEAADLIILLVSSDFMNSDYCYGIEMQRAMERHQAGSAIVVPIIVRPCDWTSSSLGTLKALPKDGKPLVKWPTLDDAFLDVVQSLRKLITGQTKGKPQPAPTSPVRESSGRVATIAPAHPRSGTLSFPKEFRDIDRDNFLNDAFNYITAYFENSLQQVAPRNPGYEGRFRRTSDTGFTGTIYRDGTRVAGCHVRITHSYGSRGQIGYSGNDSPQDNSFNEILSVEADDQSMYLKGMMTNWSGREHKLTHEGAAEQLWQLFIERVS	318	Paraburkholderia phenoliruptrix
WP_013644706.1	MNKHVFISYSHEDKYFANRIAEDLMKNGIEVWFDKWEIQVGDSLIEKIFSEGLSNSDYFLILLSKDSINSKWVKEELNNAIIRRMEGVTKLIPLLTESIEIPQPLKALKWLDMYSNYDKGLRSLINTIYNISEKPPVGKIPEHIVSLRNSVGGLSRQASTIGSLLIFKQEEEPGFERSYSASELHSLIEFMNNEEFNDAIDELEEYGLVKTLKVFGMHPYDFGQVNGTYALYLHFKNELKYDPENDIKSVAAVVSEKKEIDGNKLHSMLNIPPVRLNYAVAYLEDYGYVKVLKFLGTHPYDFGIVTATRHTRQFVDEHCK	320	Methanobacterium lacus
WP_012327205.1	MTISVFLSHNHSDKDFIRKLARDLESHGVRYWLDEAEMKIGDSLIQKIREGIDSVDFFAVVLSPNSVEAPWVVNELDVAMNQQINGKPIKVLPILLKECELPGFLVGKLYGDFQNEAQYEDSFRILINSIGLVFNKSVMNSERSSNSLGTALDKAFLKSLPLMSKPFHRPFQYMGMPIHKAEAEVGAAANSVGNIIVENDDCRMLLEAEGNFISYVEVDLKATAPHYQNQEFDSEPVLGALSIGLTELDLERKKTHYHTYYDHRRKLKVSVSCLGDGEPLTVAFSSKYYGM	291	Shewanella woodyi
WP_009684648.1	MSKVFLSHNHADKPFTRRLAGDLRKAGHTVWIDEAEINIGDSLIDKIRAGLDDVDYVAAVLSEKSIDSPWVQRELEIASNREIEERRVVVLPLMVQLVALPGFLKGKFYADFTDPDAYPEMFQLLLRTLGPASPLPKPPAEEIDAMRQELSAMKEALAEMTKQNKAHERMSLRHKSPSLVAAVEKANERYPSHAPINNTYAFEVGSTPVTLDYLLWGISKAMRTGAHVLESLLSMYNRWEDAERMIQAYDDLLASYD	257	Pseudomonas
WP_009315284.1	MTVRVFLSHNHHDKPFVRKLAADLEGHNVKCWVDEAEMKIGDSLIQKIREGIDNSDYFAVIVSPNSIIAPWVANELDVAMSQQISGKSIKVLPIVVKECELPGLLPGKLYADFKDESLYEESFKRLVKDMGIVYNKNILNPQKTQHSLKTSTDKAFFSTLPLMSRPYHRPFQYIGMSIERAEKEVSGKANDVGNIIIENADCRMILEAEGNYISFISVEFKATAPHFQNQEFDSEPLLGALSISLSELEFVRKKTYFHTYYDHKRRLKVSVSCDCDEGPLSVSFSSKYYNM	291	Pseudomonas
WP_008897930.1	MSISVFLSHNHKDKDFVRRLASDIESHGIRVWLDEAEMKIGDSLIQKIREGIDNVDYFAVILSNNSVKAPWVENELDVAMNYQIAGKIKILPIILEEVELPSFLIGKLYSNFSKIGSYNIELKRLITSMGIVFNKNVVSPRDGSSLGRSLDSANMVGLPIMSAPFHRPYQYLGMTIPDVEKVVGVKANEARNIIVESEHCKMVLWGEGNFVSFVEVDLLKTAPHSQSTEFNSEALLGALSIGVHELELVRKKTDFHTYYDHKKRIKVTASCLYDGAPLSVSFGTKYYNM	289	Rheinheimera sp. A13L
WP_008047809.1	MTVSVFLSHNHRDKDFVRKLARDLESHGVRYWLDEAEMKIGDSLIQKIREGIDSVDFFAVVLSPNSVEAPWVVNELDVAMNHQINGKPIKVLPILLKECELPGFLVGKLYGDFQNEAQYEDSFRTLINSIGLVFNKSVMNSERSSNSLGTALDKAFLKSLPLMSKPFHRPFQYMGMPIHKAEAEVGATANSVGNIIFENDDCRMLLEAEGNFISYVEVDLKATAPHNQNQEFDSEPVLGALSIGLTELDLERKKTHYHTYYDHRRKLKVSVSCLYDGAPLTVAFSSKYYGM	291	Reinekea blandensis
WP_006083085.1	MSISVFLSHNHKDKDFVRRLASDIESHGIRVWLDEAEMNIGDSLIQKIREGIDNVDYFAVILSNNSVKAPWVENELDVAMNYQIAGKIKILPIILEEIELPSFLIGKLYSNFSKIESYNIELKRLITSMGIVFNKNVVLPRDGSSLGQSLDSANMIGLPIMSAPFHRPYQYLGMTIPDVEKVVGVKANEARNIIVESEHCKMVLWGEGNFVSFVEVDLLKTAPHSQSAEFNSEALLGALSIGVHELELVRKKTDFHTYYDHKKRMKVTASCLYDGAPLSVSLGTKYYNM	289	Shewanella baltica
WP_005003057.1	MPESIFLSHNVQDKAFVRRLAEDLSLAGVTVWLDEAEIKLGDSLLSKVEEGILGSDYLGVVLSPNSVGSEWVQRELRMALSNEIESKKVKVLPLLLADCQMPGFLTDKLYADFRNESGYALAFSKLADRLGVSDVAARSKDNWLIGRWNGQWQWRGQHRLARLEVSPSRPEQGRMIIQYSKAGTTTIVEQEIVVSVRSDKVDLIGRGYRFLERGAAVGYHLDAFRMTLQDDGSIQGIKSDKRGIDVPVRFERGAAAQQSAAADGALRRG	269	Nitrococcus mobilis
WP_004164062.1	MASVFFSYSHKDEPLRDELEIHLAMLKRQGVIDAWHDRRIGAGEVIDQTISENLENADITLLLVSPDFLASDYCYDVEMTRALERHEEGNAKVIPVILRPCDWHSARFGKLLATPTDGKPVTKFPDKDEAFLEIVKAIKRAAEQVISAPIKPQTGLSAYPPTEQTAPVRHALRSSNLRIRKSFTDHDRDTFLDDAFDYMANFFEGSLAELERRNPSIRTRFRRIDARHFSAAIYENGKSISSCRIWQGSQNSFTSGLVYAYGDTGSDSSFNEQLRIEDDGHMMYLKPLGMQFHQPAAKEKLTNEGASEYYWNLLIHPLQE	320	Nitrosococcus oceani
WOB45939.1	MLQFLGDRLAQKAVELEIEIDGRKLKLKAAGQQDLLSLLPVVQGFVAGENTPYNDPENLFENPFENAFLNALGNGSEHLFGNSDGIQHAIAPSALVVTAPTQVAQTLATTSPIAAASQPVSVFFSYSHKDEDLRDEIATHLSLLKRQGLITAWHDREITAGAEWSGEIDTHLNAAQIILLLVSANFLASDYCYDVEMAQAIARHERGEACVIPVILKPSDWAGAPFGKLQALPKNAKPITTWANRDEALLNVAQGIRTAVQRMAVRPA	268	Thermoleptolyngbya oregonensis NK1-22
WMJ75368.1	MSVFISYSTKDSEFVTRLSTELVKRRIRVWLDKWEMQPGDSLVDKIQAGLSDSSYLLVVLSNNSINSEWCKKELNSGIMRELEEKKVVVIPIIIDDCKIPIFLKEKVYADFRKDFDEGLKSLLRPLSKFFSEHMGRSSNDEVISDYAINWGIKDDLYYMTIDIVNWMVKDKKSILLQVEINGCENATDRFMMQVKSGMGWLMKETIISMMFMNDDFRNLNILVKNDEVFVCQFKTKDIKMNIFFDVKFRAILMGEDNGNDILVNFIDFIEMLDGSRQERKEKYGNP	286	Cytophagaceae bacterium ABcell3
VFK56528.1	MAWEYFISHASEDKPLIVAPFAHYLQSAGFDVWYDEFSLKVGDSLLQSINGGLSESKFAVVVLSPAFFDKRWPQQELAGLYALESSGKKRILPIWHQVSAAQIAQYSPILADRKAADSRNGLQNVAEQIVAASFPERVDTLPLSSARNTDKSKTKEARKVLRTLLKGKPSTNDVFLYLSGYTVLLESIVGYAPEIIPGFKLPGALRVDFAELIPHGVSGPMEVLFIVLGPVEYDHKEVVHIVNKLTQALGIRQSLSIRPANEDYLGSPYFGEFPSLAGMATAIRTHVSSGNVHWEKPDTWSFKFMLVTGRRDRTPRKERDQLANDSQLRLDIASYDRLLDDRDSLYR	347	Candidatus Kentron sp. TC
VFK52713.1	MAWEYFISHASEDKPLIVAPFAHYLQSAGFDVWYDEFSLKVGDSLLQSINDGLSESKFAVVVLSPAFFDKRWPQQELAGLYALESSGKKRILPIWHQVSAAQIAQYSPILADRKAADSRNGLQNVAEQIVAASFPERVDTLPLSSARNTDKSKTKEARKVLRTLLKGKPSTNDVFLYLSGYTVLLESIVGYAPEIIPGFKLPGALRVDFAELIPHGVSGPMEVLFIVLGPVEYDHKEVVHIVNKLTQALGIRQSLSIRPANEDYLGSPYFGEFPSLAGMATTIRTHVSSGNVHWEKPDTWSFKFMLVTGRRDRTPRKERDQLANDSQLRLDIASYDRLLDDRDSLYR	347	Candidatus Kentron sp. TC
VFK44516.1	MAWEYFISHASEDKPLIVAPFAHYLQSAGFDVWYDEFSLKVGDSLLQSINGGLSESKFAVVVLSPAFFDKRWPQQELAGLYALESSGKKRILPIWHQVSAAQIAQYSPILADRKAADSRNGLQNVAEQIVAASFPERVDTLPLSSARNTDKSKTKEARKVLRTLLKGKPSTNDVFLYLSGYTVLLESIVGYAPEIIPGFKLPGALRVDFAELIPHGVSGPMEVLFIVLGPVEYDHKEVVHIVNKLTQALGIRQSLSIRPANEDYLGSPYFGEFPSLAGMATAIRTHVSSGNVHWEKPDTWSFKFMLVTGRQDRTPRKERDQLANDSQLRLDIASYDRLLDDRDSLYR	347	Candidatus Kentron sp. TC
TMK38762.1	MPRPRIFISYAHADKPLARTLVEGLRACDIEAWIDEQELRAGDSIVERVANAVASTDFFLALVSPASVKSRWCQKELHLAIAEQLGGVGVRVLPLRVGDVEMPATLADVFYLDLDPADISPTVQRLVDDVGRHVREQGQRIGQELRAPPANPTDQLVLRPSQPTVAPRPIDSSHVVEAASAGLRRVRRERGIALDQLSDACGIHPTYLAAVERGERNPSLHNLGRIAAGLGVPGWQLLLPEKAVPT	246	Actinomycetota bacterium
RYD61351.1	HRMHQPGFEGPARVQGAGPGEARLAAGRFRLVQAFPQVLPDTFSLGVTGDSDMPSVFLSHSSRDKAFARKLAERLVAAGVTVWLDEAELNVGDSLLDRISSAIETTDFVAAVISHTSVQSTWVQTELQMAMTRELADRRVRVLPILIEPCELPMYLRDKLYADFSLPDDFDAPFARLLRALGVDRPLSELAPPGLPKHRLTSAPAAHSKRDPTSQTGLQEFVDVQIIGVAKDRTYNPDPAKSLFNVYLELSGYPPQE	257	Verrucomicrobiaceae bacterium
RYD52603.1	MKAFISYSHKDEAFLDRLHTHLAQLRRDGILSTWTDEQIPAGSQLDQIISRELESAQVFIALLSPDYIASNYCYEKEFESALKRVEAGDLIIVPIILESCEWLSTPFGKFKALPKDGKAISTWQNANTAFLNITQELRKLLTSTGTPPSDLTLPNNQDTVSSSGRNYRVKKDFDSIQKMDFAKESFDELKEILTGFLKEIGQSDDQIKHRAITDTSNTFEAILVNRHKVNTECMIRIVNDDEIRVRQPMNRYDMMLGKYDIGYTLGPTNSNQAKGFQISNDDYELFWIESAQFHHPHSQEVLNAKDMANRIWDEWLEQVGITG	323	Sphingobacteriales bacterium
RPJ56134.1	MVKIPSVFLSYSSTDKMIARQISNDLMRAGIHVWFDEAEIKIGDSIIDKISHALKSADYIIALLSPSSIKSTWVQKELQYAFSQNIESAKSIIIPVLIGNIKSDEIPLFIRNIRYADLSRNYSEGLDEIIRSIFHMAKDKPKSYTLENLFNSKDLAKAVAKEVMKELKFDPKGIRLQDYEPDPKLVFVIMAFSDDMEPIFEGIKAAGEKHNLKVERVKDVPGDYRITDKIIKMINSARIIVADLTHERPNVYFELGYTRGTNKSVITIARKNTNIHFDVNDWTCYFYHDSRIVERYLEDRFAYELSKGIE	310	Dehalococcoidia bacterium
RJQ65147.1	MVKLFFSYSHKDEDLRNELETHLALLRRQGIISSWHDRRIAAGGDIDKAISSELESAQIILLLVSAHFLASDYCYEKEMSRAIEKHTDGTAVVIPVILHPCDWHSSPFGHLKATPTDGKPVSMFANQHEAFSIVARDVREAATRFHPIVNPPFEELRGEIPRIAPHQKERSSNMRVKRKFDDHERDDFLENSYEYMARFFEGSLQELSARNPQIKTRFKRLDETSFSAFIYDSGKRVAECSVYYGASGFSSPGISFSHSGEVRRNSFNESLSIVDDGYTLQLKPLGMQLHDSRRESTFSQQGAAEYYWSLFIRPLQD	317	Desulfobacteraceae bacterium
RJO62869.1	MARLFFSYSHKDETLRNELETHLALLKRQGIISSWHDRRIMAGGELNKSISKEIESSQIILLLVSANFLASDYCYEKEMIRAMEKHEEESAVVIPVILHPCDWHSSPFGKLRATPTDGKPVSMYANQHEAFSIVAKDIREAIENLPKPTASETNKHELESHSDTSQNVRSSNLRIKRKFSDHERDNFLENSYDYMALYFEGSLQELANRNPHIKIRFKRLDGTSFAAFIYSSGDKVAECSVYYGNRGFGSNTIAFSHSGDAALGSFNEQISVVYDGFTLQLKALGMSVFSGQSNEPLSQQGAAELFWSLFIRNLQA	316	Dehalococcoidia bacterium
RHS73169.1	MWKKNYIWQGEYGKRSHLKASFKELLKEQDSSSLEMLAIFVNNNPYNFEFYIAVVYDIPKEEHVEKMIGLFENAGLVLRNDLTFFMFMNSMKDRRFNSCAFLGEQDIDLKFENMFDFVEIEDLKKKGYYMQPFGKEKQVFISHSSKDKKDVEMIIPYLNGQDLPVWFDKYSIPVGASITEQVQRGIEESDMVIFWVTDNFLNSNWCQMEMKAYISRMIQENIRICIVMDDDIEIKKLPLFLRDIKHIRRDHRSVIEVAEEIAGIIKHM	268	Ruminococcus sp. AM44-9AT
RGF05231.1	MGIVTESSRGAYVLTIPYPFKGSESQKKTVLKEAIFKMPLIASVRQFLKLGDTIDNATRKAATVQKITNYEKLAIEPLIKWADQLGALSLDTMYEDFAEEGVQIKEERHQSASNAPVIFLSHSSQDKPFIRQLAADLSKEGIIVWLDEQQIKVGDSINDKISQGLAESDYFVIALSQHSINSEWVKRELNSAMITEIESKKVHVLPVKISDCQIPVLLRDKKHADFTSSYKSGLNELIKTLKE	243	Alistipes sp. AM16-43
RFC38692.1	MTSVFLSHSSKDKAFTRKLAERLRELGVKVWIDEAEINIGDSLQSKIAQAIEETDYVAAVISHNSVQSSWVQRELQMAMSIELEDRAVRVLPILIEPCELPAFLRDKLYADFSDPSDFDAPFARLLRALHIDRSLTEIATPPTSALAETRSEPPNGSLAPDLSGFVDIAISGVDKARTYNPDPAKVLFNVYFNLSTYPPSEWVEIFDAERRFPRHTMWRKAWIDGDAVVVYCVPEEVKKYHLRDIQQDVTSANSKYREFLQRQDQRKAREAAKEIQQRNNLNAALDDLDI	290	Candidatus Nitrotoga sp. CP45
QMM75055.1	MSISVFLSHNHNDKPFVSKLARDLENHGVHYWLDEAEMRIGDSLIQKIREGIDSVDYFAVVLSPDSINAPWVVNELDVAINHQINGKKIKVLPIMLKECDPPGFLIGKLYADFKNENNYIEAFKRLIQSMGVVFNKNVMHDEKTFKNLGTALDKASHANIPIMCKPFHRPFQYMGMQVSQAEKIFECKGNEVGSIIIEDEDCRMYLEAEGNFISYIEVDFKKTAPHYQNQEFDSELFLGALSIGLSELDLVGKKSHSHAYYDHRRKLKITVSCLYDEAPITVSFSSKYYGM	291	Escherichia coli
QDW25651.1	MIIMKAFISYSHKDVDYLEKLKVHLAQIKREGLITDWTDQEITAGSRLDDSISAALSSSQLFISIVSPDYIASHYCFEREFTTALKLQEDGKITVIPIIVEPCDWKSTPMATIKALPDDGKPVSEWTNQNNAFAKIAQEIRKLLSIGQVREILISNTPSQPQVQSRNYRAERIFTEVDKLDFKEKSFEVIKNYFKSAMAEFNGIENLQAKLIEEEKKSFTCLISNKGNLKDAYLTISVASGDGFRHSDLNYSFTKSQHQNTINLDNVFTIEHDAYELYWQRSNLIQSRSSERLTDKQIAERIWNDFINQVGVS	313	Pedobacter sp. KBS0701
QCL76500.1	MALSAFISYSHADEKYLDRLHKHMSLLQREGSVETWTDHQIVAGAKLDKAVMDALRSSDLFIALVSPDYIASNYCYEKEFEEALRLFENGKLHIVPVIVEPCDWLSSPFRQFMALPKDGKPISEWTNANVAYLDVVSGIRRLVSTGKTDTVPVGTGPSAAVTSGRRIKIKQEFDSIQRGEFIDQAYEVIRDYFKSSCDELSGIDDLKAKFHRMSDSSFTCTVVNRGIKGGREAHITVHNSKGSRHHFGDINYVFEAHAGTNTSNGSIRVNADDYNMYLTLGFGGLMGRDNSKYDAQQAAEALWLEFIGHAGIEYD	315	Agrobacterium tumefaciens
PZQ34336.1	MPPAIFLSHNHADKPFVRRLAADLGNQGIRYWLDEAEIKVGESLIEKIRTGIDSTEYLAVILSPDSVASPWVQREVDVAMNLEIAGRRLKVLPLMYRQCDLPGFLLGKRYANFADEASYASSLEDLVKSMGLVFNRNAYAPTTGMANLGQAIDMAWAKSLPMLTRPFHRPFQYMGMTIQDAAQATGGTPNQVGNIVLETAECRMLLEAEGNFISYVDIDLKRTAPHRQDQEFDSEIVLGALSINPSELELVRRKTHSHTYYDHKKRLKVSVSCLYDDAPLTVSFSSKYYGM	291	Stenotrophomonas acidaminiphila
PYI94041.1	MVKSAKHNPARGHRTTSERSTVLGRAFRIEPINVDSVFSVLDAVSWLGDADVGRIAQFAGVDARTAGKVVKNCVLFRLVNRKNANFSMAVPYPFKGSKDEKKAVIREALLKLPLVFHLRQFLSFGENSAVALRKAATMIGIEPYDEGAVSPILKWARELEVLEASVTTEALVDAATETKERRHRGHDERIVAFLSHSSADKVFARRLAADLTAQGITIWLDEENILVGDSITEKIGQGLAQSDFFLIVLSANALASEWVKKELNQALIAEVEKRKVHILPVRIDASEIPPLLKDKHFADFAKSYTEGFEKLLTAMKRRDT	320	Verrucomicrobiota bacterium
PQH11445.1	MMQVFMSHNEENKPVVEEIGRFLESKRFTVWIDKWCMAPGDSLIQKIGEAIDSSDKLIAFLSPESVESNWVKQELATGKIIELASERGVGEKFIIPVLLKNCKIPWFLKDKLYANFTDKSFEAACQELLRGLTGASGRNDDEHFINHFIHVTPNCLIDTGKYKTIFEFGVKITPTEMCDITILINGAGDISWSERLGRNNLSGMFNSLAYENRSGYGGEGDFFKISFTKPKLTSTTSYYVMATTDKPVSKDNIKIFFNPLY	261	Raoultella ornithinolytica
PBQ03522.1	MMSSVFLSHNHNDKPFVRKLAKDLETHGIRVWLDEAEMKVGDSLIAKIRTGIDEVDFFAVILSPNSINAPWVVNELDVAMNLQLNGKAIKILPLMYKACDLPGFLPGKFYADFRNESDYERSFGLLINSMDIVFNRNIFSGDSSAKNLGRAIDKAIYRNLPLMSKPFHRPFQYVGMPVSEVLAIVNGSENEAGNITVENDECAMFLEAEGAFISYVDIDIKRTAPHKQDQEFDSEAILGAFSIGISDLELVRKQIHFHTYYDHRRKLKIGVSCLYDGAPINISFSAKNYGL	291	Pseudomonas congelans
OYX96135.1	MARVTYKGRPFNVKKFGDDLMKAGLELGMKAIEEKARGAAATIVDPETGRHADVFVDRMPGSKVGIRTNGSPAFARLVEERLGVGAGEVKTMNASDGAAYPKVYLAHASEDKAMVRPIAEYLMANGIDVWFDEWEIEPGDSLRQKMEEGLGEMTHFMVVLTPASIKKPWVALEIDVGIVKRIGGESRMVPVVVRLDPKRLTPFLRTMLYIEIDPASEADLKALVDRLHGVSRKPALGETPRYVRSAPSGLAGWSAAAVAIGK	262	Novosphingobium sp. 35-62-5
OQC40853.1	MDKTPNPNHPRAFLCHAFEDKEIARLLAEQLQSAGIETFFDEWSIRAGDSLRTRIEEGLANCTHFLVLLSPKSINRPWVNAEIDAAFVRKVQGRARLIPLRLGLEIGSVPPLLAALHCPAISTDPESIQRLVGDIYDVSRTPPLGSPPPFAFPVAPRSGLSVAAQQIARYLITHSEHGRPRDPKATVEELRRDTSLPDEDLLVAVDELERHSLVHPVRAIGCGPLGYYAVEPEAALFLAFDSTFMGWSPQSDALTVLAELINSGDSWLAIEDAAARLGWAARRMNPALSYLIRNDVILPSRSISHPFLTRQFSTSSSSLAFLRRHKG	327	Acidobacteria bacterium ADurb.Bin051
OLS20661.1	MRQKRQKKIFLSYSHSDSEIALKIANDLNSSGINAWYDKWEINPGDSLIDKIFKEGLKDIDYFIILLSNSSVKSKWVNIELNSATISRIEGITKIIPILIEKSEIPLQLRSFLWIDLTENYQEGIKKLINSIHEIYDKPTIKNSRFTLLHDNIGTLSKVGTNIGIALIENQDFTLKYEKSYSGKRLLELTLFNEEEINEGIEELEENGLVKVQKYMGTGPFNFGTIEPTYMLFLYFKEVEQNYNPFEDIKIVAATVEAKKNISGPELMEVTKIPPVRINRASTYLEDFGIVNVKKYLGSAPFLFSYLTAKRKTKYFLQNPNVEI	324	Candidatus Heimdallarchaeota archaeon LC_3
OGW02161.1	MTANIPKAFISYSSADKETAEHLAKDLISQGVDAWFDKWEIMPGNSLRRKIEQGISEASHFIVLLTENSLKSEWVQTELDAAMVRKIENECRLLPVLYGIPFEDVPLTLRGLLCVNLYDYREGLDQLVDACYGRSRKPPLGQSEQKIIMKTLPLSSNAQLIARLLNSNSEVGMSYDPILSLDEITKALSLTEDLAEEAIDELKDEGFVGVILTINAPLRVFPHNRLFWETDSVCKRWTPSDDARILSSILVNGDQDGANLSEMDKKLNWGPRRINPAATYLVEHDMVQASKAIGTHPYAYAWLRATSKTRRFLRNL	316	Nitrospinae bacterium RIFCSPLOWO2_02_39_17
OGI20773.1	MPKVFISYSSKDKEFVEHLTNKLKKDNIDYWLDEKDLNIGDVLIEEISAGIMKSEYVAIIISENSNKSNWVKKELSIAINREVNEGKKVVLPIIIHDCPFPDSVADKLAANFKDKSKYENEYKRLLKAMNIVANTKELSYDSKNEPAQVPGEYVNLADTFEDIKIIGIDKSKISKNDDGTFNIYFKLSDEQNPTWVEIFDDEARFPKVSLYRYSWIEGQYAVAKCPLDEIEMQLNGLKINLQGTNAKFREALIHHDSRQRKKHAEKKEEESKKDLLFDSLDFG	283	Candidatus Melainabacteria bacterium RIFCSPHIGHO2_02_FULL_34_12
OGF20573.1	MKVFISFSSQDKKFVLNLSEALKSHGVDVWCYLWEMKAGDSLINKINDGLNSSDHLIAILSKNSLDSHWVKKELNAGFMLEVKGNFKIIPALIDNCKEQLPPLLQERIYADFRRDFAVGFKEIRQALGVLGMVDKTVYQDETGKERKFSEDQFIEINKMRALRRDDKLYIDFPEDGGYSEITDEIIFHKNKYFEVEWDNLIQKPRKFELKNISQYKVILPDGNDILEKTVTRVGSINIEKYKCKFGAEFELQKDTDGKLIGFSQNENCRLQANVKYQTLSFGSNS	285	Candidatus Falkowbacteria bacterium RIFOXYA2_FULL_38_12
OFX76149.1	MEKKTSTKTDSKEPKCNLRFESVKIDSVYDILDGISWLDEPSIKDIAQFSGIDPRTAGKAIKNCVQIGLIKEVTKDFYSLTVAYPFKGSMEQKKAVLRESVFKMPLMVNLRQFLKLGDKLDDAIRKAATVQKVQNYDKTSIDPLIKWATQLKALSLEMAYEDFVEEGIKQKEIRHKETKSNKVVFLSHSSKDKPFIRQLAADLTNENVLVWLDEQQINVGDSINEKISQGLAESDYFIVALRDNSVNSEWVKRELNSALITEIESKKVKILPIKLSDCEFPPLIKDKKYADFTKSYKAGLTELIKSIK	308	Bacteroidetes bacterium GWC1_47_7
OFX55630.1	MEKKTSTKTDSKEPKCNLRFESVKIDSVYDILDGISWLDEPSIKDIAQFSGIDPRTAGKAIKNCVQIGLIKEVTKDFYSLTVAYPFKGSMEQKKAVLRESVFKMPLMVNLRQFLKLGDKLDDAIRKAATVQKVQNYDKTSIDPLIKWATQLKALSLEMAYEDFVEEGIKQKEIRHKETKSNKVVFLSHSSKDKPFIRQLAADLTNENVLVWLDEQQINVGDSINEKISQGLAESDYFIVALSDNSVNSEWVKRELNSALITEIESKKVKILPIKLSDCEFPPLIKDKKYADFTKSYKAGLTELIKSIK	308	Bacteroidetes bacterium GWC2_46_850
OFX29369.1	MGVFISYSSKDKNFVERLSKKLVENRVGVWLDKWEMKPGDSLIDKIQNGLEDSSFLLVVLSNHYVQSEWCRKEQNSGLIKEINSKKVVVIPILLEDCPIPIFLQEKVYADFRENFDDGFTELFRSLSIIANDYMGRFYNQGLTVDFAFNWGMLDDSFFVWLDFINFHNKTERTFLLQVEIEGNDVTTKRFEEHLKNNREWIMPEAVLLGLHEHPQLSSLEIRISNDLPYYNRVAIRDISSEQIFYVTIRGVLTGKDDGGDILIHFNDYTTCLMGDRHERFSGYKK	285	Bacteroidetes bacterium GWA2_42_15
NUM73787.1	MPQAFLSHSTKDKQLVLKVRDHLENSLVYTWIDESNIPGGGSMIQSIMQGIGKSKYFLAFLSNDYLQSNWCFDELEQAYGLHQDGKVTIIPILLESQDQLDLKSLSDPRRAFWETVFKRIKYVEFDRHNVAKSLDNMAEAFWHNEPIRFEPIRMIKVNGTELQVVEFKIPGSNLPVDFLRHWDLKIEDFIATSPNEQKPIKFDVPVALYGPGPNWLYAFLTLPFKNRNTVFVFNSRTSEYICVYSKSAGIELGMVLK	257	Candidatus Zhuqueibacterota bacterium
NMZ60316.1	MSIRVFLSHNHHDKPFVRKLAADLEAHNVICWLDEAEMQIGDSLIQKIREGIDNSDYFAVIVSPHSIAAPWVANELDVAMSYQIGGKKIKVLPLVVAECELPGLLPGKLYGDFKDESQYEGSFKKLLASMGVVYNQNILNPKKTESSLATATDKAISYGLRLMSRPFHRPFQYIGLTIDRAEIATGEKVNEFGNIVVANEDCKMTLQSEGNFISFIEIDFKKTEPHYQNQEFNSEALLGALSIGLSELELVRTKTHFHTYYDHKRQLKITASCLYDGAPLTVAFGSKYYNM	291	Pseudomonas nitroreducens
NIM16666.1	MPSVFISYSSKDKDFVFKLASDLKYRGIDVWLDEWEINVGDEIRQKIEEGIEKYEYFIIILSTHSTNSTWVQKELNAAYMKEIELNKVVILPVLVENCMIPKLISGKLYADFSSSYQTGLNKLLKVLTPNSIKSENTFDQLSRESLGDIANADKPCYRSILIVDDDIQLLNELGRYFEDSGFSVYSTYGIQEAIELAERNTPDFIFIDLWWDYRDIKKIKEHKYLSSYRRLKKVAPNAKVVGMSPYDDTINEIEEELDYVLKKPFVITDITQLFERLL	278	Candidatus Aminicenantes bacterium
NDJ33930.1	MSQIFISHSTQDAPVAQEIAARLSEAGAQVWIAPNSIRPGEDFLAAIERGLSTSTHFLLLLSESSMQSNWVRMEINTAIKLEREGAMQIMPVTLDAADVPLLLQLYQRLSYNGDSGLLADRILEALGIDVRPFWAPRPMEDEEKARIQAGLAEIAAEAAVCVLCPLHQERHMAVPGDGPPNARLFFVGEAPGPEDDRTGAPFVSTAGEFLDELFEMIDMDRRDVYLTNIVKCRPNENRDPKRSEVKACADYLNRQIELINPDVIVTLGRHSLKSFLPKARISEVHGQPHEENGRIIIPMYHPAAALYQHRYRNMLIKDFLTMAQWLNARR	330	Chloroflexota bacterium
MQY74059.1	MSDKDTSKSIFLSHSSKDKFFVRTLADHLRSYGIKVWIDEAEINIGDSLTEKIGRAIEDTDYVGVVLSHNSINSEWVQRELQIALQKEIKGKKVVVLPILIETVKIPPFLKDKLYADFTTPEKFKIEFQKLLRALRVSVERKKKKIDITPAEILKKPSEHLTLVKRKLTTFEDIKILEIDDSKSYKPDPKKLLYNIYMKLSASAPLEWQQIFEAERRFPRHPMWRNAWLEGDHIVIHCVPDEIEKYHAKDLMEDVDNSNSKYRKYLMEEAQKEAKKVEQEISERDKLKELKQRIRFS	297	Clostridia bacterium
MKV47354.1	MSISVFLSHNHNDKPFVRKLARDLENHGVRYWLDEAEMKIGDSLIQKIREGIDGVDYFAVVLSPDSINAPWVVNELDLAMNYQISGKKIKVLPIMLKECEPPGFLIGKLYADFKNEDNYIEAFKRLIQSIGVVFNKNVMSNEKIFDNLGTALDKASHANIPMMCKPFHRPFQYMGMQVPQAEKIFERKGNEVGNIIVEDDDCRMYLEAEGNFISYIEVDFKKTIPHYRNQEFDSEIFLGALSIGLSELELVGKKTHSHTYYDHRRKLKINVICLYDEAPITVSFSSKYYGM	291	Salmonella enterica subsp. enterica serovar Okatie
MFH0341562.1	MSGEMDPQATEISLKGIQSGGEAVARSSGFANLFDRLTPSAPRPDPEAALVDMRLRPELSEWMRSGLASRGMNVTDAEVKDPYGGSMVRRFTSIQGGGNTELAILQIPKWILGDGNHVAAVEGIRYLFRSKSIRLIAEDLDVPWFGLDKRLADWTNHDKIDGRFIPWSYITRALDGTHDLAEVLGITLRDKEEPTNEQKKKIRIFFSYSHKDEEYKDKLVKHLSILKRQGVIEDWHDRKIGAGNEWAGAIDEHLESAEIILLLVSDDFLASDYCWDIELKRGMARHEARTARVIPVILRNVDWAGAPFGKLQALPKDAKPIKSWTDIDEAFTDVAKGIRAVVNELRGGA	349	Chromatiales bacterium
MFC1573246.1	MYFGLCIYDTLGPDGRLESINIFPAQSTPSLVVDHLRDVGPKLDSDVDLGPLRFYTRDEGLRVRTSNSLLMPPRFERDGNSIKFSIEHLHIPLPRTHAGYYILLLPSGFGGQIRTSPDYGETIWLEDTQQLFINLTATPDHNYIEVSGILRDGKQPESEIATSTFAELFGRSLPGIYYSPVDNLIRALQHNFDQSIPSAFVCHSSNDKEDARRLAVNLATRGIRPWIDEAEIKIGDSLIEKLQEGIDASTCLLPLLSESSVNSRWCREELRMALAQQITGAGKRVLPIKLGDCDIPGFLRDKAYLDLSEYAGYDDKIDRLASEIRELANAG	331	Candidatus Eisenbacteria bacterium
MFB2897870.1	MGIEVFFSYSHRDEALRDELAKHLSIMRRQGIIDAWYDRAISAGSEWAGEIDAHLNSAQIILLLISADFLASDYCYDIELKRAMERHEAGEACVIPIILKPVDWHGASFGKLQALPKNAQPITTWSDRDEAFLNVAQGIRKVVAAIASGNPTVQPVAQDAVASITSNALPATPSVATNISNMTDRQRRRLEQERDGLLQQFKLLEEKLSQLRDAVAIETDVAHRFKLTKQVEQTEAEMEQLDQKLEALENKLQA	254	Aerosakkonemataceae cyanobacterium BLCC-F50
MFA6152672.1	MKAFISYSHKDSEMLERLHTHLIQLKREGKLTTWTDEEIAAGGKLQNLISSNLNSSQIFLALLSPDYIASGYCYEKEFMRAQELMKSGSIILVPIILEPCDWLNTPFADFKALPKDGKPVSEWSNVNTAFLDIIQNLRILLSNSIPLGNYIDASSVSTIGYTSSKNYRVKKDFDSIQKIEFTESAFNEIKERLESYLKEIIHIDEQIKYRITLNDSKNFEAILVNRNKTNVESTIKLSNDSEMRVRGQFSNYSTMLGKHDIAYTIGSERDNRAKGFELSFDEYHLFWKESSIYGGQSEKEINPRNMADDIWKNWLESVGIM	321	Chitinophagaceae bacterium
MEZ4601355.1	MAKIFFSYSHRDEALRDELEKHLSTIRRQGFIEAWHDRRIVAGAELAHKISQNLEIADVILLLVSSDFLASDYCYDVEMKRAMERHAAGEARVIPVILRPCDWQDAPFGKLLATPPDGKPVTRFPTLDDAFVLVVADIKMALRQMGQEKAPMQPAAVMTEAQPALKEAAKPRSSNLRIRKEFSDRDFDKFLAESYEFIANFFEGSLQELERRNPDIETDFRRIDANHFTAKIYRKGKQKCGCKIWHGSRRGVVGGIAYRGNGGLHDYMDDSSFNEAMNVENDGYALFLKPLGMAHLGWGRDQMLTQEGAAEYFWGLFVAPLQR	323	Syntrophotaleaceae bacterium
MEY2480639.1	MPSVFLCHSSKDKPFARRLADDLARHGVQVWIDEAEVKVGDSLLQTIESGLERSDYVVVILAGSAATRPWVSRELSAAFHLEIARKRNVILPVLLKNARVPLFLRGKKYADFRVSYDLGISELVDAIIRSRHGVHERMENLKCSVLLDILRRDGSLARYSKFQRIRCISGSIDAYVEAFTADGTVTDFSVAPGHIERIWKQSGVTYVDTSLGRVIHRAAAMNRRFTCLYKTSFCGVREYFEEKQHSPTKNLDMVVRFPKGRPPKKWSVGERKGTDLIPIREPLIFGSCPAKPCLRIAIPTPRLFSGYVIQWEW	313	Verrucomicrobiota bacterium
MEX2125973.1	MQAFISYSHRDEEALDRLHTHLSVLQREGAITTWIDREILAGAELDASISAALESSQLFLILVSPDFLASDYCYEREMTRALERHDEGEARVVPIIVEPCDWKNSPLKKLKAIPKDGKPISEWTNENAAYLNIVTELRRLLTSPSVPRASNASVEAEPARRYRAKQDFDEIDRADFRDRSFAIIRSHFENSIAEINTVDNFRGRFRDLGPTSFTCTVINRLKDRGIAYITVHCVSSNHGFGDISYSYAENASASTANGWLQVDCDEYDLYLRTNSFHGLGQDEARVSQQSAAELLWKDFIERAGITYE	308	Woeseia sp.
MEX0667299.1	MTSPASIFISYSHADRELARALAEELRKHGLRVWIDEGELKVGDSLIERIATAIAEIDFFLALVSQASRNSNWCRKELALAVTGELGREGVKVLPVRVEGASMPESLVDVYYLDLTAGNVVEVAAQIAEAVPTHQTEAKNAKRHRRQTSARPITSEGIPGSGLSPSTGEEYEPIKILGIVEGGVGSPKNDGTRGSALYRIPLRLSRRPSNIWASHFVTTWNRPPRWTTMHRPGIASVSGDTVILDGTTMEELERYHVETLRHVLQKVNADMAEREREERARAEREAESQRGHDETVRDVAGRIKFD	306	Acidimicrobiia bacterium
MEW8552649.1	MASVFMSYSHTDEELRDELEKHLAGLLRQGVITTWHDRRIGPGEDLHGQISAQLDAADIILLLVSADFLASDYCYDVELQRAMERHEQDDARVIPVILRPCDWHGAPFGKLMAVPTDGKPVAKHATLDDGFLEVARAVRQAAESLGGVIATVRPTGDAEGAVTPAQPGPRSSNLRVKKEFTDRERHAFLNDAFDYIARYFENSLQELQARNSEVETDFRRIDANRFEARAFVRGQEQSRCGVWLGSLSRTDGLYFSFDGVGNGNSYNESMSVGDDGSTLFLSPMGMVHFGRNGDKELTHEGAAEYFWNLFIERLR	315	Candidatus Thiodiazotropha sp.
MEW8410581.1	MASVFMSYSHTDEELRDELEKHLAGLRRQGVISTWHDRRIGPGEELHGQISAQLDAANIILLLVSADFLASDYCYDVEMKRAMERHEQGNARVIPVILRPCDWHGAPFGKLMAVPTDGKPVAKHATLDDGFLEVAQAVRQAAESLGGDTTTVEPSGDLESAVTPAQLGPRSSNLGIKKEFTDRERHAYLNEAFEYLARYFENSLQEVQTRNSEVETDFKRIDANRFEARAFVRGQEQSRCGIWLGSLSRADGLYFSFDGVGNGNSYNESMSVGDDGSTLFLSPMGMAHFGRNGDKELTDEGAAEYFWSLFIERLR	315	Candidatus Thiodiazotropha sp.
MEW8232772.1	MVTKKKKVEPYFQAANMDTLYPVLDSLAWLDLPSVKMISQFAGIDPRTAGKLLKNCVRIGVVQQPTDDSYVLALPYPYQGSQEQKEAVIKEAFVRMPLMRNIRQFIGLGDQLDDALRKAATVIGIEEFDKKSFDPLMKWAAKLDVLSADIMVNTLVNEAVERKEERHKSDPDEIVVFLSHSSKDKPFIRQLATDLKKNGVGVWLDEQNIAVGDSIVERVGQGLAESDYFILAMSNNSMNSPWVTKELNQALVSEIEQRDVKILPLKLSDCEIPALIKDKKYADFSSQYQSGLNSLLAAIKGKK	303	Candidatus Thiodiazotropha endolucinida
MEW8029651.1	MPKRIFLCYSHKDQQFVVRLANDLNQAGLDVWIDRWRLKPGDQLVQAIGEGIGTSDYFLPVLTPSFLASRFAKRELDEALVYQLGEHGVKVVPVLAKTCEVPALLRSIMYADFSKSYIHGIENLARGLDVEIPSYPVTMLNETATLSILDDKDRFRVTHSHALEVQEPNIREFTDLHVFSDSPPENVRVNSGKPKVVSQTGLHRIITSLPKPLPTRSSVKRTISYEGVDQDNCWFYRLPSSFTWARVRVRFSPKRGRPKIFESHFDRDGFKGAAPQWRISRRNEWTIYSTALSPEMARWRTLMIQWRYG	309	Candidatus Thiodiazotropha sp.
MEW6144155.1	MNSHGKPKAFLCHSSDDHELVLRLGKDLRFNGIDTWVDEWEIKPGDSLRRKIDEGIGNADYFLAILTKSSLGSEWVATELDAALVMKISGECTLVPIPIGIPDNEVPTTLRGLLYVRLDDYEEGVRKLVGLCHGVSEKPPLGEIPSWAQRTVNLSSLRLSPHAEKLAVLLNEKSINGIKYEPRITPKEIIDELGLNETEIALAASELEELGWVHLTTSITMGEIGFIYISPLPSLFIETDSYIKGWNPYDDAVSLASALVNTGHSSINIKQVDDILGWGPRRINPALYILDLKGVINTSKTLDSTYAFPAVIITPRTKLFVSQRI	325	Thermodesulfobacteriota bacterium
MET0063033.1	MTSVFMSYSHTDEALRDELEKHLAGLRRQGVISTWHDRRIGPGEELHGQISAQLDTADIILLLVSADFLASDYCYDVEMKRAMERHEQGNARVIPVILRPCHWQGAPFSKLMAVPTDAKPVVKHASLDDGFLEVARAIRQAIESLGSVAAAVNPSGDVEGAIAPAQPGPRSSNLRVRKEFTDRERHAYLNEAFDYVARYFENSLQELQARNSEVETDFRRIDANRFEARAFVKGQEQSRCGIWLGSLSRTDGLYFSFDGVGNYNSYNESMSVGDDGSTMFLEPMGMAHFGQNGDKELTDEGAAEFYWNMFIERLR	315	Candidatus Thiodiazotropha endolucinida
MER2539595.1	KLPSRRPSSSTNSQRFEPAKLDSLFAVLDAIAWLDAPSSGQVAQFAGIDPRTAGKLLKNAVQIGLVDVVASGYVLVLPYPYKGSQDQKQSVVKEALVRLPLLTTVRQFLRLGDKSEVALRKAATIAGISPFVPADLNPLLEWAQSLGALLPSLVAEDLVDAAESKKERRHLEAKDQRVAFLSHSSTDKVFIRQLAADLTANGISVWLDEQRIRVGDSIPEKIAQGLAESDYFLIGMSQKSSESAWVQKELNSALMSEVQRRKVHILPLKLDDTAMPSIIADKKYADFSKSYKAGLDELITALKGSV	306	Azonexus sp.
MEQ8767531.1	MISVFLSHSSKDKFFARKLAETLSSYEVKVWIDEAELKIGDSLITKIATAIEGADFVAAILSHSSVRSDWVTKELRLAMTQEIEGRRVKVLPILIERCEIPDFLRDKLYADFTDLDDFDGPLSRLLHALGISRPTSAPAAPPVSAPSTRTPKRTGPESLEGFDDIRIVGVDKDRAYRPDPQKLLYHVYFELSAHPPQEWVQIFEAERQFPRHTMWRHAWVEGNYVVVQCVPEEVKKYHLSDIKQDVTSSNAKYREYLKRVVAEKAREAQQRKKMEQDLDDALGDLDLDQ	289	Planctomycetota bacterium
MEP9246673.1	MSISVFLSHNHNDKPFVRKLARDLENHGVRYWLDEAEMKIGDSLIQKIREGIDGVDYFAVVLSPDSINAPWVVNELDIAMNYQISGKKIKVLPIMLKECEPPGFLIGKLYADFRNEDNYVEAFKKLIQSIGVVFNKNVMSDKNTSNNLGTALDKASHANIPMMCKPFHRPFQYMGMQVPQAEKIFECKGNEVGNIIIEDDDCRMYLEVEGNFISYIEVDFKKTAPHYQNKEFDSEIFLGALSIGLSELDLVGKKTHSHAYYDHRRKLKITVSCLYDEAPITVSFSSKYYGM	291	Enterobacter hormaechei
MEP7346036.1	MPKAFLSYSQQDKETAHKLAADLQHRSVETWFDLWEIGAGDSLIQKIFVEGLANAAFFLVLLSPSSVKSRWVREELDAALVRRLEGVLKVMPILLEPTSIPIALRALRWVNLADNYDAGLRDIVKTLHGVSDKPPVGQPPDFVTRLRHSVGGLSPEASTIGAALVRLRDDTAGMERYFPAHEVHDLAQFMSADELNDAVEELESYGLVKLIRTMGTTPYEFSDLEPTYALYFHFREELDHNPDADICAVAVALTAAEEANGATLQETVQLSPGRLNRAVAFLDAYGHATVLRAFGTAPFDFMQVIATSATRRFVKEHCSS	320	Gemmatimonadaceae bacterium
MEP7126361.1	MNPPRAFLSHSHQDKPIARDLATKLRDRGVDVWVDEWEIMPGDSLVQKIFEEGVRNCSLFVVLLTRASTTSTWVKHELDSAIVQRLAGATRVVPVVGEPCDIPVSLRALLRLDLPVEGIDSVVARLVDVAFGRDRKPPLGPPPSNLDLKVSGLTNPAARIASLLSSTMDQPDGSPLGYSGSEISSQLSLNADQINDAVDELSALGLVRVTNFLGTAPYDFGHVEPTASLAFHLRGSGLMPYDPEEDVKSVAAAIVQSKNVDGSHLQETTTLSPSRINRAVSYLEDIGVVRVHKFMGTAPFDFGQVEATAATRRFVSKNS	319	Byssovorax sp.
MEO6710490.1	MSGTGTDPRAKPRPKVYLAHATEDKPMVRPVAAHLMAQGIEVWLDEWDIGAGESLRQQMEAGLEGMTHFVVMLTPAALKKPWVAMEIDAAIIRKLGGESHFIPLLVGVAPKDLPIMLRTILGVPFDPNSDADLKSLVDSLWGVSARPALGPIPHHVRAMASAPPGWSVAAVAIARLMVTSSEHAMLRDPVLSLAEIQASTDLTDEDARLGVLELKDADYLWEGAVRGNYAPECPMFAEFDGAFLPFDPSEDATVVAVRMVEGSERATDTKSLAEGLGWDARRMNSAICYLQQAGAIEQRHALANKPWRAVHLLRTDQTLRFARSRS	326	Planctomycetota bacterium
MEO5990178.1	MINLFFSYSHKDESLRNELEKHLSILKRNGVISSWHDRCILPGAGIDEEISMNIQKADIILLLVSSDFLSSDYCYDNEMNYALQKSAKNEVKVLPVILRPCDWKDSKFGKLLAIPTDGKPVVKFPTLDDAFVNIVEHIKRVAVSFVKINDQEINNVSKPIINESVQDLRSSNLRIQKTFTDNDKDLFLDNSFDYIANYLEGSLKQLKIRNPEIDYRFKRIDSQTFTTSLYLLGKIKSECMIYYGTGSFLPKSISYSRNISNAKSSYNENLSLDDDGYLLYLKPSGMSGFGSLLSRTENKILTNEGAAELFWTIFIEPL	318	Ferruginibacter sp.
MEO1254386.1	MSTWKDITKDNWLFSENLIAGYGGGIGRYGTSYAINVENGQFLNGIISAQIKLPSSGVSGGGLICRASEDWSFITFNVAPDSEQSQTTVLRMSYFKQGIFHPIVALKEKIRLDSDFNLFSLEFVSNRIRGELKTSEGEYVLQHSITEMPFPGYVGLVKYYGIGITAKDININRIRIPPENKEQEESMSDIEYDVFISHASEDKPTILEIIDSFKQNGITYWVDHEQIKFGDRVTEKIEEGLQKSKYIIVCLSSSLGRSNWCKAEYGPILNRSINRVGTKKAIPIRLDDCTDDEIPLLLYDVNRVDYADKIRFSELLRFLKK	321	Bacteroidota bacterium
MEM9886816.1	MPKAFLSHKSQDKQEVIHIQNNLHNYLIETWLDKDQLHAGSDLFDTFFEAVENNGHFVAFISEQYMDSEWCMRELTAAMARPKIKIIPVIVGAVDKVQAKASPKVKNLLMTTKYLVLNPYHLSKTTQQIAEAIWKDYPISCAAVEKKQIRDFEFLQISIRANSKNIPENSFENWNFSIRDFLDQAPFNSKLPIALEGRIPAWLYCYLAIPLFNNRDVYLYNNVSDGYVCVYSTKGEDTGRFIRRV	245	Bacteroidota bacterium
MEM7700350.1	MPVSVTDSFSNRDAHVEETLSILGRSELKWTVFLAIYKGKKRRKTADEIAEATGLTRSQVLNAAKPMARAGLFRQESRDPVVYIKIDEITYIRDRVVSRRKTSQKVNTKKKEPGARSDMMRKRRSRRTSRTSQYSEVQQGKSTFDVFISHASEDKEPFVRGLAERIRSEGITVWYDEFSLRWGDRLRASIDEGLRRSKFGIVVLSPDFFKKDWPKDELEGLFALEENGRTMILPIWHNISKADLANFSPMLVGRLAVNSNEPIEQIIEKLRARLES	276	Pseudomonadota bacterium
MEM7063932.1	MGSGIELFFSYSHKDEPLRDELAKHLSLLQRQGVLSTWHDRQIAAGDEWAKQIDQHLDQADIILLLISPDFLASDYCYDIELTRAMERHHRGDAVVIPVILRPVDWQSAGFAALQALPKNAQPVITWEHQDEAFLDVARGIRRVAEQRAQALPSPRSDRADQQAPEQAAQEQIPEQVPAQAIAPLELPDGQVPLGSPFYVQRPPIEADCYEEVVKPSALIRIKAPRQVGKSSLLARILAHAENQGYRTVHLSFQEAEEDFFETLDGLLRWLCASIANALSLPAQLDRFWAEPLAKKQKCGNYLQDYIFPQVNAPWCWGWMKWTECFPMPRAPVNF	335	Cyanobacteria bacterium P01_B01_bin.77
MEM6485564.1	MPDQPFPRVFVSHSSADKDFVRVLVGELQDAGVDTWFDEQQLSPGDSIVSGISGGLSDTDYLLVVLSKNSVQSNWVTAELNAALMLQLSDGGTTVIPVVIDDCDIPVLLRDIVYADFKASFTDAMRRVLEVLQMEDASVSYSSTHATKPKPHLGSDECPVGGCMRKLSTMSDADIRRAIHDRLALDEIRAVWMDTFGTDMYDSSRDKTKLDRSIDLILEANREKKRDKLIENLCRGYAHKMPC	243	Pseudomonadota bacterium
MEM6452254.1	MITSVFLSHNHADKPFVRKLARDLEGHGVKCWLDEAEMKIGDSLIQKIREGIDNVDFFAVILSPNSITAPWVVNELDVAMNLQISGKPIKVLPVMLKECELPGFLIGKLYGDFKDGSRYTESFKTLTNSIGVVFNKNVLNEEPCSNSLGTAVDKAISYNLPLMRTPFYRPFQYMGMPIQKAEETVGVKSNNVGNIIIENAECRMLLEAEGNFVNYVDVQIKRTAPHNQNQEFDSESILGALSISLSELELARKQTHFHTYYDHRKRLKVGVSCQYDGAPISVGFSSKYYGQ	291	Cyanobacteria bacterium P01_D01_bin.105
MEJ7822576.1	MNAFISYSHNDASMLDTLHKHMAQLQRDGIISAWTDKEIPAGGNLNQNISSALNNSQLFLALLSPDYIASKYCYEKEFEKALEMEKQGLIIIIPVILEPCDWLSTPFKEFKALPKDGKEVSTWENKNTAFLDIIQNIRKLIQSGGIDKTSSSIIKSTQITPSRNYRVQKDFDSIEKMDFIEKSFHEVKEFLKRFLEEVSEIDNIKTRNLVDNKNEFECLLVNRNKINTESQLNLSIKADNYSGIFSHAKDQQITYSVNNNNNNNRSAAKNFTLAFDEYHLFWSENNFYNSRDKNEWGSKQIADKIWNEWLESVGIM	316	Chitinophagaceae bacterium
MEJ7738024.1	MMNLFFSYSHKDEDLRDELDKHLTILKRKGIINTWHDRRIEAGSMLASEISTNLKSANIILLLVSSDFLASDYCYNVEMKEAMRMHKERQAVVIPVILRPCDWQDTLFGELLATPKDGKPVIKFPGLDEAFLEINNEIKRVVSTLSKKGMPIEEPVTNQVMDMQPRSSNLRIAKTFSDHDKDKFLDDAFLYISNYFEASLIELKKRNPQVDSRFKRIDSQTFTASLYIDGTLKSECMIFFGGMLGLKGINYSRQISSSRNSLNESLTLSDDGHLLQLRSTGMSFSNQNREINLTNEGAAEFYWEMFIAPLQER	313	Chitinophagaceae bacterium
MEI7869750.1	METYIIRPSTDSPILVTDRIGDVGPKLSRDVDVGPLRFYTDDCGLSVRTASARLRPPMFQASGDVIKVRIEHLNWPLPDGHAGYYILLLPKGFGGDISASSGYPEIVFMEDVHQILFSVTVHPNRPSITINATIKIGAEPPRDSSRKTEKEVFQRMLPSVHSTPVDNLIKALQHELKNAPSAFICHSSVDKANARRIAIELATRGVRPWIDEAEIRTGDSLIGKIESGIQSSTCLLPILTSSSVKSQWCKEELRMAMAMQIKSKVKHVMPVLMEDCDIPGFLLEKAYADFRDWDKYSGSDRVDQLAADIRDAAKLA	316	Candidatus Methylumidiphilus sp.
MEF2654455.1	METSYIWQAEYGKRTHLISIFKQLLKEQDASSLEMLAIFVNNNPYNLEFFVALFYDVPQQNHIEKMIELFEKADLILRNDLTALLLIQEMRSRRFNSCIFCKAEDVDRQFELMFFWPEISVLEGSGYCMRPFGKSKQVFISHSSKDKKDVEKIIPYLNGQDLPVWFDKCSISVGNSIIESVQAGIEESDMVIFWVTDNFLSSNWCRFEMRAYIKRLIEEEIQMIIVLADEIETKRLPLFLQDIKHIRIDNRTVIQVAEELAKIVKQNR	268	Blautia sp.
MEE4235469.1	MRPAHLFYSYAHEDEALRDELDKHLSALRREGAIVDWHDREITAGDEWREVIAGELQEATIILLLVSSDFLASDFCWTELSEAIKRHEAGEARVIPIILRPCDWQNTAFAHLQAAPPNGRPVTEWENQDKAFLEVCRAIRRAVDALLGGSPASTLPPDQPQVPATEASTVTIKLHYKGKFFLGDGKVEILFDDKVVGDGSQKRGFDVTVNTTTGNHRITIRGASAIDKAMRDAYGSSDQVLPISLPAAGCYSVEIDLERMMGKWSIISLTHTCD	274	Anderseniella sp.
MEC8325515.1	MNTSVFLSHNHKDKEFVRRLARDIECHGIRVWIDDAEMNIGDSLVQKIREGIDNVDYFAVILSNNSINAPWVKNELDVAMNYQIEGRLKILPIILENVELPSFLVGKLYSNFSNLSEYTNELEKIIKSMGVAFNKNVVGPQTSSNLGKSLDSATMLGLPIMSAPFHRPYQYLGMQVAEVEKLVGGKANKARNIIVENDLCKMILWGEGNFISFVEVDLLQTAPHSQEQEFDSEALLGALSIGVHELDLARKKTYCHTYYDHKKRMKVTASCLYDGAPLSVSFGTKYYNM	289	Pseudomonadota bacterium
MDZ8105361.1	MTEASLVSLKVFFSYSHADELLKNELVKNLSILKRQGVISTWDDRQIPPGGEWNQLINENLNAADIILLLVSSDFIHSDYCYDVEVTTAIQRHEAGEACVIPILLRSVDWDNAPFGKLQALPKNALPVRSWNNQDDAFTNVAQGIKSAAKQLIEERQQKQERVSREAAIDKYRLQAEEFASDGEISLVESEILKDLQEKLGLTDLEAKAVREKALERYNFLRNNPFPFRIIKNKLNNYSWYSTLKHSRN	249	Nostoc sp. DedQUE12a
MDZ7343309.1	MPQAFLSHSTKDKQLVLKVRDHLENSLVYAWIDQSSIPGGGSMIQSIMQGIGKSKYFLAFLSNDYLQSNWCFDELEQAYGLHQDGKVTIIPILLESQDQLDLKSLSDPRRAFWETVFKRIKYVEFDRHNVAKSLNNVAEALWRNELIRFEPIRMIKVDGVELQVVEFKIPGSNLPVDFLRHWDLKIEDFIATSPNEQKPIKFDVPVALYGPGPNWLYSFLTLPFKNRNTVFVFNSRTSEYICVYSKSAGIEPGMVLK	257	Candidatus Zhuqueibacterota bacterium
MDX2213840.1	MSVSSNSQPMRTTEVFFSYSHKDEGLRDELATHLSILRRQGVISAWYDRQITPGTEWAGEINTHLNSSEIILLLISPDFLASDYCFDIELRRAMERHERGEARVIPIILRPVDWQGASFGKLQALPKNAKAITLWDNRDEAFRNVCEGIRIAIKDFRRFSGFKYYSEVAFSPQDVYGKTLNDGSSSFSHNVEKRKKSNLKSSIRSSNSTRNVSFSTTISFIKKNLIILLMILLIWLLIGFLSQQDISIADKPIAMLSFGLLGGLGSGFLGALAWKQYFHASRDMLVPQTLIGGFAGSLLWCLLGLSLQDSVLRSSGHIVGLFSGFLIITFLLLSVLNK	338	Oculatellaceae cyanobacterium bins.114
MDX2044161.1	MASHIFISHTSKDDGFVKELREQLAAHKLTFWDDARRLRGGARLAPEISEAIATARQFIVVFSQNAIDSDWVFDEIKQALTVEQARKADGYNVIPLLLPDFKPAMLKRLSVFPDERLGLAIAGGANGLSDAMPQILAALGERAPDDVTPAVAADAQLLAELILELRDGRIELNEGKTRVKATATLVYEPADKSRSVKSQRFYFSASLGPIEAGELRWYLEEYHRWPAGLFQERAARVEAQLPQWGQMLYAAAL	253	Acidobacteriota bacterium
MDT5063175.1	MNNPKAFISYSHSDKDFALKIEKDLRESGVIVWIDKYYIQPGESLIQKIFAEGLAEADFFLILLSATSTKSKWVAEELDAAIVRKIEGVIRIIPVLIENCEIPLSLRSLLLINLSENYIENIRNLIKTLHGVFDKPPIGTAPNYVIDLKQSVGGLSKNASLLGMALLFNSDEDTGFEHRYWSTDINTIVPSLTPKEINEIVDELESYGLVNVHRVVGNAPYHFGDISPTYALYLFFKNEGLSYDPESDIKTIASAIAAKGESTGQELRQITLLSPARINRAISYLKDYGYIRVVETIGTAPYTFRSAVATSQTKKLAQNI	320	Acidobacteriota bacterium
MDT4956025.1	MFVTRHFYFIKMPSVFLSHNSADKPFVEKLANDLKRIGVNVWFDKWEIKVGESLTWKIEQGIRENEYLAIVLSPEAINSEWVKCELSSAWAKQMQQKKVVVLPLLYRNCDIPLFLLDRRYADFRGDYQTGFRVLAGALGVHEEETISVENWRRFAKSRLADWQKYRKLEFEQLVTVLVDRAIQYNWSSWVGVTSNPFSITLSAFIDRAVRDKVSIKLNGRSYAYMASLKDAVSPKDLCSADFDIYVGNTINECEEFVWRKMEDFKSRYGNPNNKAYHYVHRFLPEQEKWTMAKRLVSELTDEMSWYKGKNPL	312	Acidobacteriota bacterium
MDR3799180.1	MPPKSRSKNAAPIIRYEPVRLDALFEVLDAVAWLPNPTAREIAQFANIDPRTAGKLLKNARLVGLVESPDDETYISSAPYPFKGTTAQKEGVVREAILRLPLIQQIKQFVGLGNDLKASMRKAATIAGERNYVAANITPLIALADRFGALELQVRVETIINSAVEAKIERHTSSADKRVAFISHSSKDKPFVRQLAADLVASGVQVWLDEQRIRVGDSIADSIAQGVAESDFFLLVVSTASIESPWVKKELNQALVHEIEKRRVTVMPVLLNKVERPASISDKKYADFTESYSRGLQELLLSIKARGVASNGE	313	Terracidiphilus sp.
MDR1821650.1	MPNLFLSHTNIDKPFVEKLAKDLKRLGVNVWFDKWEIQVGDSITQKIENGIRENEYLGIVLSPEALKSEWVKSELGAALSKQINNKKITVLPILYRKCDIPLLLSDRKYANFQNDYQTGLEELAASLGIKNAETISEDNWRKFVGNVSVNWKTYREAEYKKLVTALVNRAKQYNWSAWTGGSKNPYSITCSAFVSLNKKRSISIKLCGVKYMAAFDDEINPNNIARSSFVLDVGNSIEECEEVVWRIMEDFKNKYGNPVEKPHYHTQKFTGNVETRMSQIREFIQQFDWYNEETNKKE	298	Oscillospiraceae bacterium
MDQ3092399.1	MADQTPSVFINYSHEDKALARSFAAELEVRGLKVWIDENELLAGDSIIERIASAVAGVDFFCALVSEAARRSDWCRKELSMAITGELGREGAKVIPLRVGNTEMPESLRDVLWVPLDPHDIGAAADRIARDVTRHRERREAVGDKAATGGTPASSASTPPRHDQRIDQVAAGQGRFEAIEIVGVAKEGVGKPRNDGTRGSGLYRIPLRLSRRPSATWARLFRETWDHPPEFTGMHRPGIGSVDGDTIVLNGTTMDELERHHLATLRLVLDRVNRETADMERREVEEKARQEGFEREHEREVDDVASRLRFG	311	Actinomycetota bacterium
MDQ2771479.1	MIRKDAWIKSEGFFANLFRFSPRNNSISYSTKDSKFVDELSAELVKNRIQVWLDKWEMQPGDSLIDKIQNGISDSSFLLVVLSNNSVESEWCKKELNSGLMRELNEKKVVVIPILIDNCKIPLFLQEKVYADFREDFNSGLKSLLRPLSKLFSEHMGRQTKNEIVTDYAVSWGLNENGNFYLNIDLVNWYEKARKSFLLQIQVIGCKNATTRYLQQVKSGLNWLMKETVISVIIASKDFRELNILVDKDEVHNSYFKTKDIKMDISFDINLRAVLMGEDNGNDILINFIDFLEMLDSSRSERMQSK	306	Bacteroidota bacterium
MDO5002869.1	MKSYIGNYGLVKITGGKFKGRFGYYDDEDTDFDGIEKSVIYFGEMFDNSKYYYIEHKYITDDFNTEDLKRRQSEITLKLWKGVSDSERLKLIEEKNLIDYEIYNRFEHYLESNQLKNKKVFLSHSSVDKSIVISVALDLQEKGISTWLDAFDILPGESITSKINKGLEECEFVLLFLSNNSVKSNWVTKEWETMLWDEINSGKIKIIPVKLEECEIPKILQTKKYIDLSKNYSDGLFQIIQTIKTYEKND	250	bacterium
MDK9706823.1	MAKLFFSYSHKDEELRNELETHLALLKRQGVISSWHDRRITAGSDFDQTINSELESSQIVLLLVSAHFLASDYCYEKEMTRAIEKHEDGSSVVIPVILHPCDWHSGPFGHLRATPTDGKPVSMYANQHEAFAIIAKDVRDAANAIPVPVETPKDEQSPVRFQTNVPKGDRSSNLRIKRKFDDHEHDEFLENSYEYMARYFEGSLQEISARNTHINTRFKRLSETSFAASVYESGKRTAQCSIYYGQGILGSPGIAYSQSGEVQRNSFNESLSVVDDGYTLQLKPLGMQLFDNRREEALSQQGAAEYYWSMFIRPLQE	317	Desulforhopalus sp.
MDH5087549.1	MIEWLDSLNNFELNNLEYDRFARFSNIKESDACEYFKFLNKNKVIILKQITECPNCFCEINIDYNTREYECEECESILDIQKLRRNSTFSYKINKEFFRKISSEKRVSPFDIDDKIIDIGKIKSIRDERDDDIYSKENKKKDINVFFSYSHKDENMRNELEKHLKMLKRQGIISTWHDRKIIPGSEFDLQIDKKLKEANIILLLVSVDFLDSDYCYDIEVEQAIKMHESDEAVVIPVILRPCDWSGTKFAKITALPKDAKCVSEWNDKDAAFLNIELGIKKVANELKIKMK	291	Clostridium perfringens
MDF1741963.1	MPSLFLSHSSNDKFFARKLAEKLSQVGVKVWIDEAELRIGDSLLEKISSAIQGSDFVGAVLSHNSVKSNWVQKELAMAMDREIGGKQVVVLPILIESCTIPPFLADKLYADFTDPDDFDRPFLKVLHALGVSIPTTPEPPAEPKAIPKPAAKPKSAPKTATEDQGLLGFDNISIQGIDKSKLYRPDPEKSLYHVYFELSGNPPREWAQIFEAERQFPRHSMWRHAWIEGRYIVVHCVPDEVKKYHLADIKQDVESSNAKYRDYLRRLAAQKAREAQQEKRIKDDLDDALDDLNI	294	Verrucomicrobiales bacterium
MDE7406043.1	MDNMNENKSFFVNVDNTRSSKELVEELDWGPIKVIKGKHKGRIGLYDDDEGAYGYVYWGDMVSTLDAYDRIPKRYLSNQITTYDLVSRREVLHNTIARMRASVDEYYDENYRAITELYGEFMFVTELLTKVYEETFYYQSTGEKKIFISHSSKDKDISLWIASDLKLSNYNVWLDRWELFAGRSISKEISAGLEQADALVMIISNSYMKSAFCNDEWESYYMKYNCQKPNAIIPIIVDDCGPPALLAAKKYLRLKDLGYNEMISELRRALSHLLS	275	Clostridiales bacterium
MDE7308166.1	MINVFISHSHKDKMVARILARKLNQYGIYTWIDEAEIKIGDSLIEKIRDGLDKVDYLIALISADSVESEWVKKELDIAMNREIESKRVVVIPILTGKCEIPGFLKGKLYADMTSNKKINENFPLLLSRFNVGYIETVKESFTEFNFTVTEIIEKLENANEFEKIELLESITNKDRDLFKIDTFVNCINNLLIQESKNVDLISSVLEASSYCPPECFVKLNSKILLDDIDEVVIQTIEVAQTKKVQKLFDKKVFSLLRKTNY	261	Lachnospiraceae bacterium
MDE3270025.1	MTENDKNSPTDGEQQTPRVFLSYASEDKKLAKQVAKTLQAKGIKTWFAEWEIISGDSIPQKINEGIEGCTHFLVLLTQQSIKKPWVEAETSAAFFRKLEGKCRFIPVLHKLSADKLPPLLQSLYSPEIESGTDIDELVSDIYEINKKPPLGKPPATISQAQEVETGYSPAVSAVARLLVTESKNGLTFDPQSTIGEIATAAELGVAPPKKWTHYPACLRDLYALGGSASETDKRKFPDCNLAQARWLTVKLRLTYNISHYLDLPLHPLLLSPAALATPIGDC	282	Pseudomonadota bacterium
MDD5131306.1	MKKVFLSHSSRDKAFARKLASELQANGVQVWIDEAEIRVGDSLIKKISLAIDDADFIAVVLSNESVNSEWVMSELKMAMTKELSDCKVRILPILKEKCEIPLFLRDKLYADFTNPENFDVPLEQLFRVLDISKPTAYSKQPPTSLGLVVSHEEARGAVAPADIHSFGEPVMTLEGFDDVRIIDRDKNKTYKPDDAKALYNVYLKLSQYPPSEWVEYFDAERQFPRHTMWRRAWIEGNCVVVHCVPDEIAKYHLKDLKQDVQNANAQYREYLKKVAQQEAKHNHLEREEQRSLDRALDDLKF	301	bacterium
MDD3183147.1	MKAFISYSHKDFSYLERLHTHLVPLRREGKIDDWHDRTVLAGGELNPEITAELESCGLFLALVSPDFLASNYCYDREMAAAIARHDAGRARVIPIILEPCDWQSTPLSRFKAIPRDGKPIAEWLNPNVAYLDIIAELRRVLTHETDGQLDAKDRPGSPENVSQQEAKRRYRTKRQFDKIDLSDFLNQAFKTIRDFFNSSISEINGIEGIKARFVDIAPFSFTCTILNQKYAHGAAHITVHARTGGMGMWDIYYSFSENAPSNTANGGYNIQADDYELFLKGDFMNSREVERLSAQQAATIIWEKLLENAGVSYA	314	Alphaproteobacteria bacterium
MDB5152638.1	MAKAFISYSHADEKIKDKLHIHLATLRREGKIEAWLDQEILVGANLDQTISSALSSSELFIAIVSPDYLNSNYCYDKEFQKALELQTTGKITIVPIIAEHCDWLNSPFRDMKALPKDGKPISDWTNDNAAYLNIISELRRLLDGTKIQIKKAPIGGSENLPSQNYKVKRDFTQVDIVNFRRESFNAIKKYFVESIDEINTVDDIQSMLLSEDKDSFSCLISNRAKINSNGYITIFMPSESIFGRADISYTLAERRQQNSVQLDNIFTIENDQYQLYWSAKNIYGSSEKKSWTVKEIAEKLWTAFIEQVGISFNS	314	Mucilaginibacter sp.
MCY4464752.1	MPSIFISHSNQDNALTEPVVERLRAAGMGIWIDYENIRGGAEWLCEIEAGIARCDAVLVILSQASAASVWVKRECLYAFQLRKPLLVAVVADLLIPLHLINLQYCDLRAPQGMSKLLESLRALLSADREAEHAHGAISDRPLESNFFPYLAQLPQGDIAALVARDLYAFAQHNADAVEFAGQKRPGFHARLHVGGRRVTWFSVWAYRKQPAVQLPLNRWAKTANIEPSEILREWQALLPLAERQQATMPLRTLDSADKLESFKSIVLEVKRRLRS	275	Chloroflexota bacterium
MCY4246747.1	MPAPASAMPSIFISHSNQDNALIKPIVERLREAGLGVWIDYETIRGGAEWLCEIEAGIARCDAVLVILSGSSAASTWVKRECLYAFQLQKPLLVALVADLLIPLHLINLQYCDLRAPQGMGKLLESLRALLSADHAYGAVSETPLESNFFPYLAQLPQGEIVALVARDLYAFAQQNADAVEFAGRRRPGFHARLQVGERRATLFSVWAYRRQPAVQLPLSRWAKTFGIVPVALLREWRALLPPAQRHRGTMPLRCLDRADRLESLKAILLAAKRQLKP	278	Chloroflexota bacterium
MCY4146080.1	MPSIFISHSNQDNALIKPIVERLREAGLGVWIDYETIRGGAEWLCEIEAGIARCDAVLVILSGSSAASTWVKRECLYAFQLQKPLLVALVADLLIPLHLINLQYCDLRAPQGMGKLLESLRALLSADHAYGAVSETPLESNFFPYLAQLPQGEIVALVARDLYAFAQQNADAVEFAGRRRPGFHARLQVGERRATLFSVWAYRRQPAVQLPLSRWAKTFGIVPVALLREWRALLPPAQRHRGTMPLRCLDRADRLESLKAILLAAKRQLKP	271	Chloroflexota bacterium
MCX8093695.1	MQSKVFISHSSKDHEFVNKLVERLGKDDIDLFVDDWDIKVGDYIKEKIEKGLEECDFFMFILSKNSLQSKWVEEEIDIATLKMLSGKNIKILPVILDLEINEIPERFRAIRAAIFYHNEIKDDEYLKIIEQIRDSERAKALNKFQESFFSDLEYIDNIIKKSKNVNRTEVEIILNKIKNETYERYFFDHVDSEEWFEILKVNDFFVPDVKKLKPIDKGNGFFSLPYWDVLPYLEKLSKNEEFISKDENTKKLIEIIKNVTKILKDKNIDNSRIWDSFISIIINLPNNTIDFECIRLLEDWINTKFPI	307	Candidatus Goldiibacteriota bacterium
MCX7840987.1	MSKFFITHSWKDIEFARRLFNDLTAYGLEGWLDDVTLQGGHRLAEQINKGLEWCDVYLPIISRAALSSSWCWEEINAAIALANKRNRQGRPRIISILVEDCEDELPALLAARLYFNFTNRYDAALKELLTKGFGIALKPVIAPPTPQVVTPPRSIINPRDGKEMILIPAGEFVMGSNQGSDEQPPHTVYLDAFYIDRFPVTNAEYKKFVDATKRKPPEHWQGGKIPPGKENHPVVYVSWEDANAYARGRASVCRPKRNGKKPPVGTTSRKKNASILGATNLTRASATPVNQVLAIRHLLTSTHRRAIVSMV	311	Anaerolineae bacterium
MCX6963343.1	MKAFISYSHDDAEFLTKLHQHLAALRRQNLLETWTDREIDAGGVLDAEISAAMESADLFLLLVSSSFINSDYCYEKEFKVALDKHQKGEARIVPILIRPCDWKIEELRQFKALPEDGKPVQSKHWHDQDEAFASIAEGLRSLVQGSIKTSISSQIVVECEKRLTEPQLPFAKELLRMIMQHPNEEEQGLTEILRDSPAGLLFRSYIPNTTASGNAPSVKKSVFAPAIEELVRLGWLLQPEGNHAVKIYELNPDSRRPTV	259	Verrucomicrobiota bacterium
MCU1613206.1	MGQMSTAGRPPRAFISYASDDKQRFVLEFASHLLTNGVQVWLDKWELGGGDSLPQRIFDRGIGQSDAVLCVLSDVALAKPWVREEFDVAVVRRIAGKTRLIPILLDNDLNVPVAIEHLFHYNVPRQGFDYVAAEVVRDMFNVSRRPPLGRPPPFVGSLPNVRQLDDPIDTAVFAALIEHFRRLDSPNWITFSNSIGEAVEPLGISYEQVLDSIEILERQHLVNAQKMLGPRWQLKGIPDYVWLEEEARGGLDVDALRRKMLSDIVNEPTGPKPTDWYDYRGIHWRTVTAILNEFSRAGYIAVSTTREFRTYGTSRRSRGVHSARWSRRSSGRN	333	Frankiales bacterium
MCT4637458.1	MKPKIFLSHNKKDKDFIVKIANDLRSCGVDVWYDEWEIPPGESLRKKIFEDGISSCDVFFVYLTPNSIDSVWVQRELDSALVHEMSLKDSFLLLYVDNDTSRDRLTMDLKTLNIPEFNNENYLIPFGKMLSKTWNVYSNKLLRQQNKESKIEILELENKILKLNQNSTIDFEKINTLLNSKIFEIDDRNVSLFTLFVDLKSKLADGCNEYQIIKQAQNYLVIEDEDLFINPQYDKFRENYNVSDFTGDLIINGLVEIKTDQELNQFYYLTRQGIDFINHID	281	Bacteroidales bacterium
MCQ2471258.1	MKSYDKTWDQVTQDDLFDLYIEKDLIKSEIAALFNVSKKQVEYKLKKYGINKQKLQMRKALETTFESYKKETIERVIFGSELINSDLDSDELTFGIVKVIAGEFEGRIGYYDDYCGDYGYVFWGEMVNSLAYCYEIPLKYLSNTVTVYDVVSRANSLSSQLSRYRVNSLMFDVDDAITLYDEYVYTLKILNQIYVDTVFLRGTGMKKVFISHSSIDKQISAYIAMDLERSGYDVWFDMWDIDAGQSIPQSISDGLDNCNALIIILSKSYLESAFCKDEWQGFYMKYRKHNKPIFVVIIDDSEVPSIIASLKYIRFDPLNKEEYDDMIHRLKKGLKKIIK	339	Clostridia bacterium
MCP5413601.1	MEVFLSYSHQDEDLRNELEKHLSILKRQGVIDIWSDHRIGAGGDIGGQIDQHLESADVILLLVSSDFLDSDYCYDVEMRRALERHDQGEAQVIPVILRPCAWHGAPFGRLKAIPTDGKPVVKHPTLDDGFVEVVEAVSEVARAISRGVSTFHPAQPFADRPTAEDFGPRSSNLRVKKDFTDHERHRYLNETFEYVARYFDNSLQELQARNSEVETDFRRIDANRLEARAFVRGREQTRCGIWLGGLTRADGLYFSFDGIGSGNSYNESMMVNEDGYTLFLEPMGMAHLAQRVDKELTREGAAEYFWSLFVERLR	314	Chromatiaceae bacterium
MCK4818064.1	MDQKEDCHKKPSVFICHGSPDKNFAKRLAADLDKVGIFACYDEWEIKVCDSITGLIKEGIRKAEYFVVILSDDSVRRDWVQKELKTAMHLHDERNLKILPVLLTNCDIPPFIQELRYADFTISYNVGLRDLILAIEPSKAVNIKIINSQISVADKINWFFNEFSLEMLSEFSEIYSTGRRYRPHGDNQKVLDLIISEINEEWNFLRKSERYSEEAGVTHGSAVAYLRDYLYVRAIDPFKDMFDPYTNDEDSEVFKKAFLGGSVDFKAHLFVPLIKKYGFLLTVNKAFEFANESFKLQLIDKIISYFSRFSLFFIDGS	317	bacterium
MCK4598968.1	MPSVFLSHSWKDKAFARKLAAVLQKAGVRVWLDEAELKVGDSLLRKISDAISDMDYVAAILSKNSIDSPWVQKELDMAMNLEIYHNKIRVLPILIEDCKLPTYLTGKIYLDFRNQDDFDAPCTKLLASLGVSAADSLSPSFTNIRFCTESEYSDEDECCASSTTMFYTPVETIYVSWNYLNVYRGMKFSRKWYKDGVAIKKLERHDVWDELWDTDSKTVATFITNKKGHPEGKYTMRLYIEGNYICSGSFLVKRKVS	257	Candidatus Bipolaricaulota bacterium
MCK4295243.1	MPSIFLSHSSKDKFFVRELAERLNEVGIKVWIDEAELNVGDSLTQMIGNAIDKCDYFGIVLSENSINSEWVQKELQIAMHKEIRGKKIVVLPILLENVILPPFLSDKLYADFSSTEKYELTFPKLLRALGVSSEKIKPIKKPKEEPVITKEISESERKLTSFVEIKITDLDINRSYNPDETKALYNMYIKLSSNPQYEWKQIFEAERRFPRHSMWRRAWVEGDYIVVYCVPDELEKYHLRDIKEDVNMSNIKYRSYLKQKAQEEAIKREQEEKERNKFIDMKKRLGF	287	Fidelibacterota bacterium
MCI0694043.1	MPQAFFSHSTKDKKIVLQAADYLKNSLVKTWVDQSQLPVGSSMAEMIASGIRRSKYFFAFVSQNYLDSDWCLDELRQVYSLFLKNQVRVIPVLLVPRDQLDLSKLSTERRDFLEAILRDTKYVEFDTHDPQKSVKAVADSLWQYEDVRIEPVRVLTIGGVELQEIKFALQKKELPSDFLQHWDVDMNDFIADSATDPKPVRFGLPVAVAGISINWLITYLTIPFKNKRTVFVYNHFTQDYVCVFALKDDQVVGKVLKLN	259	Candidatus Zhuqueibacterota bacterium
MCI0612855.1	MPQAFFSHNNKDKKIVLEVLEHLRQSLVATWIDQQSIPGGGSLIQQIIAGISKSQYFLAFLSNEYLKSDWCWDELEQAYALHQKGKVKIIPILLTNRAQLDLNALTDARRNFLESILTRLKYVEFDPHNMTRSLGSVAEALWQNEAVRFEPIRMIKVNGTELQVVEFKIPGSNLPVDFLHHWDLKIEDFIATSPNEQKPVKFDVPVALYGPGPNWLYAFLTLPFKNRNTVFVFNSRTSEYICVYSKSAGLAPGMVLK	257	bacterium
MCG8316692.1	MSYRGIYNVSFDSKGRFHWPPGLHSDPLDRFVATADIHARSILIYSRNEWKHVESQLRNLPDVNKNVRRIKLLMLGYAVECETDKSGRFLIPPTLRDYMRLSDECVMIGQGNKLSLWNPSEFRSYLSSSDESVRNAVEIIKKHSSKLSEDISSDIKNDELPYHVFISYSSIDKVFASKLASDLQSQKLNVWIDSMELLPGDSLFKKIQFGIDQSYYFIVILSPDSVSSKWCKKELNQAFSVEMDRDSVFIIPLLYRSCDIPGFLREKLYVDFESGSYQEGIDKILSRLKPNKRVN	295	Pseudomonadales bacterium
MCG3158202.1	MPQAFFSYSHKDGKTVKEVVAYLRSSLVHTWIDEKKIPGGGSIIGQIAAGISTSQYFLPFLSREYLQSTWCLDELEQAYALQQKAKVTIIPILLESEEVLGKVVLPIDKRHFLDSLLARFKWVEFDAYNPEKSRAGLTDSLWLNEAIRFEPVKVETVGGLQLEVISFKILRDRLPSDFLHHWDVNISDFVADSKQDEKPLQFDLPVAFNGAGPNWLFTYLTIPLKNRRTVFVFNTQGKEYVCVYALDDGNHPGKVLK	257	bacterium
MCG3127089.1	MSRVFLSHSHKDKPFARRLADDLRRHGHVVWIDEGEIQVGDSLTEKIRDGIDRVDFVIAVISEHSVSSSWVRKELDLASNREMEAGRVIVLPALLGDVKLPGLLLGKRYADFRDETRYDEALDALLKPLGPSQPLPSMPMEDLASLRKEADALRSLVQAHVRDSARVRALLKQTRSEQLQRDIDFENERRPEFAAINDAYAFEVMGIPVTLGYLLHAVRKADMKGMHSLDVALRLDDKWDRVDLMVDAYRDYLKLLAPDAPSRGARAESRPARSPRSARTRGKQRGK	287	Phycisphaerae bacterium
MCF7822091.1	MVNLFFSYSHKDEELRNELESHLALLKRQGVISSWHDRRITAGSDFDQTISSELESSQIILLLVSAHFLSSDYCYEKEMTHALEKHEDGSAVVIPVILHPCDWHSAPFGSLRATPTDGKAVSMHANQHEAFAIIAKDVREAAKLVPVQESKPSGTECRVDSIAQDPQGDRSSNLRIKRKFDDHERDEFLEDSYEYIARYFNGSLLELSTRNPHIKTRFKRLSETSFSAFIYDGGERVSECSIWYGGDGFGSRGIAYSQSGEIQRNSLNESISVVDDGYTLQLKPMGMQIFGDHRGSPLSQQGAAEYYWSIFVRPLQE	317	Mariprofundaceae bacterium
MCF6147597.1	MNKDPKVFLSYSHSDKEFAVKLAEDLRKQGIDIWIDKWEIQPGDSIIQKIFLQGLADTDFFLILLSSESIRSKWVAEELNAAIVKKMEGITRIIPVIKERCDVPLPLRTLLWVDLSSDYDEGIRTLVKTMHGVSEKPPLGKIPEYVSAIKQSVGGLSKNASTVGALLLTRPDDQTGFERSYSSKELQSLVPFLKPDELNDVVDELESYGLVKTHKFLGTAPYNFGQVTPTYALFLHFKNEGIDYDPMEDVKAVAAAITAKGQLNGDELRSIVQLPPVRLNRAVSYLEDYGYVQVYKYIGTAPYNFGRLKATRHTRQFVQEHGK	323	Candidatus Kuenenia hertensis
MCE7925551.1	MQKVFLSKKHEETSEIGALKAYLEKCFIECWLDITNLRAGASLNQAFYDAIRDYPIFIPLISEQYLDSPICRLEFDYAHEQQVRGRCRVIPLILGARQQILEKARQVRWHEMERTLESAACVQLEADRNSAYERVAEEIQTGALIKFYPLEYLEFQGVKLQRIDFEAKDNIIFEDFAGFSLNFSKFIQKSPNDDKPIKSNRAVAIFQKSAGFLMPYLAMPFANKFKVYMYHQKWNRYLCVHAPGANQDVGTFLG	254	Haliscomenobacteraceae bacterium CHB4
MCE7698313.1	MVRKPPKVFISHASEDKERFVLEFGEKLRNNGIDAWVAEWEIKPGDKLIDKIFEEGINKADYFIIVLSENSVNKTWVREELDVATIRRIKKNTTIIPLVIDDSIEVPTALKHIVWVPINDLSDYDDDLEKIVMTIFGMDKKPPLNEAPEYVSYTNVPGLTQIDSMALKAIGDILIEKWGPGRILVGQQILDKLKSTGIPEEEISDSLEILESNFYLKITHTTGGITHSPINVNPIAFIIYYENFLPDFEEKYKDIISKIINNNLYSAEDISEETGCQRVLVDSIMEFHETLGDLKLQKGLGGHCMIYNITPLGKRKFREILEN	323	Methanobacterium paludis
MCD4823633.1	MSSVFLSHNSKDKPWVSKLAERLMSDGVLVWLDEAKLNIGDSLIENISAGIRDMKYVAAVISTNSIDSSWVQKEISLAMSKEIAGRKVTVLPLLIEKCTLPASLIDKLYADFTKPENYEIEYSKLLRALGVGSGPKIANTHQANTRKPQRNHDKPESIQIVDICIVGVVKERTRQDQEFSGLQDYFFQLSAMPPFGWSDFFDKARQFVRHTKWRKAWIEGDCVVVKCALEELSECHLRDLKEDVATANMNYIQAKAKAERQRQIKRERQEKAKMEQDDVLDQLDFD	286	Phycisphaerae bacterium
MCC7479020.1	MSAPRAFLCHSSKDKPFVEALAEHLMAHGVEVWFDKWDIQPGDSLRRKIEEGIESSGFFIPVLSENSLESEWVKTELDAATILKLQGSCRIVPVLRGVTVDQVPLTLRSMACVTGSTDQDRMEMVLNVCHGFSVKPPLGDRPQREAVENTKLSPNASTLARKVAAADEFGCSGLSYCDLSEIKAEVGLSDTEIMEALDELQDEAMIEIHRSLSGIHGFMPQNMLFWKVDNSVMGWDPIKDADTVAVLLFNSSDVSYDAPSIAAQLGWSARRLNPALTLLSTHDLIDARPTMGSAPFAFHFLGKTHKLNRVVRQGMSQD	318	bacterium
MCB2160680.1	MEMYRDVFFCHASEDKQNIVIPLVEALKNRGVKCWVDQGEIKWGDSITQKVNDGLKISQYIIVVLSESFLGKPWPERELYAALNTEASLGEVKVLPLLVGDKQVRDRILTQYPLLNDKMYLPWEGKAEPIITAIIDRINIVGKVSTEKENDRSHSNISKRVSLPRIKKEFSDRDRALFLKGAFNEVKGFFQRALIQLNREYTEIDTDFSEVNPFKFISTVYLRGNKICQCKIWIGGAILSGGIAYSEGWINIDQDNSYNELMAVVDDGYNLYLRFSMGALYQLPEKSEHDPISAAELLWSRFITPLK	307	bacterium
MCB1930389.1	MVKLFFSYSHKDEELRNELEAHLSLLRRQGVISSWHDRRITAGSAIDTAIDAELESSRIVLLLVSAHFLASDYCFEKEMARALQKHEEGSATVIPVILHPCDWRSGPFGGLRATPSDGKAISMYANRHEALATVAKDVREAATKAAAEEPSAPEISPQGRGESGSSPKPRSSNLRVKRKFDDHERDEFIEDSYEYISRYFDGSLEELARRNPHLKTRFKRLDATSFSASVYENGQRVAQCSVWYGNQFGSSGIAFSQSADAARNSYNESLSVVDDAYALHLKPLGMQLYGGDRERALSQQGAAEYFWEILVRPFQ	315	Rhodocyclaceae bacterium
MBW4577998.1	MSTAPNTAIEVFFSYSHRDETLRDELAKHLSILKRQGVITAWHDRQITAGSEWAGAIDDHLNSARVILLLISADFLASDYCWDIELRRAIERHEAGDACVIPIILKPVDWSGAPFSKLQALPKNAQPVTTWSNPDEAFLDVAKGIRKAVEAIAQAKPNASVVDLSPAVTASTTATTSPSATGGLTSRQRRRLEDDLASQQQEYDLLNRKLKHLRQARAIETDVAVKLKLDMQIEETTADLEVVEQRLDHIESQLH	255	Tildeniella nuda ZEHNDER 1965/U140
MBW1745785.1	MRPIFLSHSNKDNKIVLTIQKHLYKNFIQSWIDRSDIPPGANIWESISSSIRKGRYFMPIISKNYCSSRPCMEELSNAYHRYVKGELKIIPIILIDEKEPDFESFAIDKTNLIKSITENIKYVAFDVYDESSGLRNVVDAVWAHESIKFSQIEIMEINSIKFQLIKFQTNVSKLPSDFLMDWGFNIEDFISEGDNDKKLIKPLLPVAFNGAAPNWLISFLTIPFKNQRTVFLFNNRTGDYICVYSLDKDKMIGQSLKVK	259	Deltaproteobacteria bacterium
MBV9295391.1	MTAIKPRIFVSYSRKDSEFVGKISADLNRSGIECWIDISSIQAGDRLKRAIFAEGIPECNLFFAYVTRHYLESHWCMQELRQALETTRVLVTPFADSRETMEAIPSDIRDEVHCGLLGYESYWPSILELSGKAWESLQIVRRLVSSADHILTGPAIFDSEGYRRTDLLKRIKNELILAAANLRSWLSDAETRASLIDMVKRRRIRVTLILATYETLRAISAEGAAHLRQSVEDIKEMLGGLDESERKLMKAHFHVGATTLSAVFIDPERPDGVLFFNPRWAIQFLPQDRLTCVIDKTINSAELFKAIHNSVFLMTQRDAKTIDEMLAYS	329	Acidobacteriaceae bacterium
MBV8829340.1	MKIEPLFEVLDAVAWMDSPRVREIAQYADIDPRTAGKILKNAVLVRLVQSADDSSYVLAQPYPYKGSSEEKRNVIREALLRHPLIRGIREFMALGHDLQGAMRKAATIAGERNYDKSAVAPLVAWANSVGQVLDLGVRVEVLVNEAVVAKEVRHAQRKQERVAFLSHSTKDKPFVRRLSADLVAHGVKVWLDEQRILVGDSIPEKIAQGLAESDFFLIVVSRNSVESSWVKKELNSALVHEIERRKVKVMPIRLDDAQVPDSIIDKAYADFTGSYEDGFRRLLDSIRAGEAISNDRQ	297	Acidobacteriaceae bacterium
MBV8608894.1	MKLEGGERLVLKSLLDLQGDSGDYVEDSRLAAATKMLVQDVRDWLETLEGKGFVERARGTEGFSAYVTAKGKQALRLTEPPISSPKSAAAVVGSGGSSGAAPSGAEESVSPRLASSTPKPSGPIRLFYSYSHKDEELRKELEEHLSLLKRQGYLVGWHDRMIGAGEEWRGQLDRNLEEAQVILLLISPSFLASDYCYDIETKRALERHDRGEARVIPILLRPVDWEGAPFSRLQGLPIDLRPVTTWSNRDEAFRNIAQGLRRVFEVMRGGVR	272	Singulisphaera sp.
MBU4185637.1	MAKLFFSYSHEDEELRNELETHLALLKRQGVISSWHDRRITAGSDFDQTISSELESSQIILLLVSAHFLASDYCYEKEMTRALEKHEDGSAVVIPVILHPCDWHSAPFGNLRATPTDGKPVSMYANQHEAFAIVAKDVREAAKLVPPPESSPKGEQYRVGSLTSIPQGDRSSNLRIKRKFDDHERDEFLEDSYEYMARYFEGSLQELSARNSHITTRFQQLSETSFASFIYDSGERVAQCSVYYGESSFGSPGIAYSQSGDVQRNSFNESLSVVDDGYTLQLKPLGMQIFGDRREEALSQQGAAEYYWSLFIRPLQE	317	Pseudomonadota bacterium
MBU1806635.1	MTVSVFLSHNHKDKAFVRKLAADLDAHGVRYWLDEAEMKIGDSLIQKIREGIDSVDYFAVTLSPNSVEAPWVVNELDVAMNYQINGRPIRVLPIMLKECEPPGFLIGKLYADFQNEDLYEESFKILIKSIGIVFNKSVMRSEKSDSTLGTATDKAFAKNLPMMSKPFHRPFQYMGMSIERAEKEVNAKANEVGNIVIENKECRMLLEAEGNFISYVEVELKRTAPHYQNQEFDSEVALGALSIGLSELELARKQTHYHTYYDHRRKLKVSVSCQYDEAPLCVGFSSKYYGM	291	Gammaproteobacteria bacterium
MBU1707923.1	MSDAPTVFISHSHADKERFVVNFATKLREKGVDAWVDQWEIKPGDSLVDKIFNEGLSKAQAIIVVVSENSVKSPWVKDELDAATVKRIEGKSRLIPLILDDVLIPEPLQHLLQVRIQDLNSYDQELNTVLNTIFDSSDKPPIGPAPAYTSTIIDTLPGLTKTDTLVMKVACEEAIRLGHSIVHFANIKNELEAQDASMADCYDSLEVLDNRYYIKLHRTLGHGASTFKITTFGFQEYAKLFFDDYDRIILRVASVIVNNDFRDSTLVISETKLPKMLVHHVIDLFKEKGWLGASEVMGGRYIIGNKSPELKRLLSR	316	bacterium
MBU0808420.1	MTVSVFLSHNHKDKLFIRKIAADLDAHGVRYWLDEAEMKIGDSLIQKIREGIDSVDYFVVTLSPNSVEAPWVINELDVAMNYQINGRPIKVLPIMLKECEPPGFLIGKLYADFQNEDLYEESFKTLIKSIGIVFNRSVMKSEKSHSTLGTALDKALAKNLPMMSKPFHRPFQYMGMSIEKAEKEVNVKANEAGNIIVENEECRMLLEAEGNFISYVEVELKRTAPHYQNQEFDSEVALGALSIGLSELELARKKTHYHTYYDHRRKLKVSVSCQYDEAPLCIGFSSKYYGM	291	Gammaproteobacteria bacterium
MBU0564669.1	MTVSVFLSHNHKDKVFVRKLAADLDAHGVRYWLDEAEMKIGDSLIQKIREGIDSVDYFAVTLSPNSVEAPWVVNELDVAMNYQINGRPIRVLPIMLKECEPPGFLIGKLYADFQNEDLYEESFKILIKSIGIVFNKSVMRSEKSDSTLGTATDKAFAKNLPMMSKPFHRPFQYMGMSIERAEKEVNAKANEVGNIVIENKECRMLLEAEGNFISYVEVELKRTAPHYQNQEFDSEVALGALSIGLSELELARKQTHYHTYYDHRRKLKVSVSCQYDEAPLCVGFSSKYYGM	291	Gammaproteobacteria bacterium
MBT4482820.1	MAKLFFSYSHKDEELRNELETHLALLKRQGVISAWYDRRITAGCDFNQAISSELESSQIILLLVSANFLASDYCYEKEMTRALEKHKEGSAVVIPVILHPCDWQSAPFGHLRATPIDGKPVSMYANQHEAFTIIAKDVRDAAKLFPASKSSPNGKECRVDSETRVHIGDRSSNLRIKRKFDDHERDKFLEDSYEYIARYFEGSLQELPARNPQIKTRFKRLSETSFAAFIYGSGKRVAQCSIWYGGSSFGSPGISYSQSGDIQRNSFNESMNVVDDGYALQIKPLGMQMFGDHREDALSQQGAAEYYWSMFIRPLQEQ	318	Candidatus Latescibacterota bacterium
MBR4003155.1	MSDNPKVFISHASEDKKRFVLEFATKLRNVGIDAWVDKWEMLPGDSLVDKIFEEGIKEADSFIVVLSINSIEKPWVREELNTAIVKRISDKTKIIPIVLDNVEVPECLKSTLYEPIKDINNYNEAFSRIKNSILGINDKPELGEIPAYVNKPVLRISGLNNIDNLIIETACKIAIEHDDEKLIATNPIYNKLSSSGITREDFKTSLDFLYRKGYLGGIKTMNRENPYPFIELKFISLENYILANYDDYETIFKTVAIEIVNGCHSSNRIAEKHKISIVIVNHIVETLSRKGMIQFSHTASSNCSIYDVSPE	311	Clostridia bacterium
MBQ2943559.1	MSSIFLSHSSNDKPFVRKLAADLRRAGFYVWVDEAEIKVGDSLIEKIEDGIDNTDFLGVVISQNSLSSEWVTREVRIALSQEIAGRRVKVLPILLEPVSIPSFLVDKKYADFTTEEKYNNSLQEVIKSLSELPVDGTRTSFSASEMSFYKTQLENLRQELDVTRGERRMLLERLEKERRHIPDRLKEAIDSESILYPELADINRLYSFQVGKCNVTAGYLLHCLRKEHIKGGPHQIVLLCHYENKKDELSLLLEATLRRVISLQESGKDLVIL	273	Ruminococcus sp.
MBO5967213.1	MSSIFLSHNSVDKPFVRKLANDLRRRGHYAWVDEAEIKVGDSLIDKIEEGIDNTDFLGVVISQNSIESEWVKREVRIALTQEISGKKVKVLPILLEKVKIPSFLIDKKYADFTSEDKYKISLNEVFDAMEAVPNDGKTRMSSFEIQALQERLKAVQEELECTRGEKRRLVERLEKERKNIPEELKHHIERENEWHPEFADIDRLYAFMCGNTAVTAGYLLHALRKEHIKGSHPLAMLIEMYDKKDELSLLLEATLIRLQKLESYTIL	267	Clostridia bacterium
MBO5321880.1	MSSIFLSHNSVDKPFVRKLANDLRRRGHYAWVDEAEIKVGDSLIDKIEEGIDNTDFLGVIISQNSIESEWVKREVRIALTQEISGKKVKVLPILLEKVKIPSFLIDKKYADFTSEDKYKNSLNEIFDAMEVVPNDGKTTMSSFEIQALQERLKAVQEELECTRGEKRRLVERLEKERKNIPEELKRHIESENEWHPEFADIDRLYAFMCGGTAVTAGYLLHALRKEHIKGSHPLAILIEMYGKKDELALLLEATLIRLQKLESYTIL	267	Clostridia bacterium
MBM6970856.1	MSSIFLSHNSKDKPFVRKLANDLRRQGFYVWVDEAEIKLGDSLIEKIREGLDRVEYVGVVLSQNSINSEWVKKEIDIAMNQEIEGKRVKVLPIMLEKVDPPSFLKGKLYADFTSDDQYANGLEMIVARLSESPILEHKSGLSNSQVDGYLHLIQQLKAELNVTRGEKRLLLERLEKERRNIPVALKEAIKHEDDFLPEFSDINKYYAFICSGMTVTAGYVLHGLRKEAMKGGPHQLALFCELNNQTDELALLVEAVLRRLQNLKDFQISF	270	Mordavella massiliensis
MBM4325742.1	MPQAFISYVRNDEDAARRLGNELERRGLHTSWLDRLVAPGESWIASLEKAISRSDVIFVLVSPESERSQWLASETALALAQAEQGRARVVPVLLDRNVRLPFLLERIQGIEFYDPDRSQRQLDALVQSLQASATQDMDRSARDLTAELAYVKSGRNALAHEIAVHAYTHTVWSSIIATTAVALASMSGLFAAILSLYFIQPAPLRGWALPFALGVFASLACFLLSTVLWHRLIRRARQQESD	242	Deltaproteobacteria bacterium
MBL8189597.1	MNRKPSAKKKINSRGTNQLRFEPAKIDSLFVALDAIAWMDAPTAAQIAQFAGIDSRTAGKLLKNALQIGLVDQIGDRAYALVLPYPYKGSLEQKQAVVKEALVRLPLLTGVRQFLRLGDTIQVALRKAATVANISPFNPSDFSALLEWAQALSALKPDLIAEDLLDAAIQKKTDRHKSDDKRRVAFLSHSSKDKPFIRQLAADLTANGVSVWLDEQRIRVGDSIPEKVAQGLAGSDYFLIAMSQNSAESEWVKKELNNALVKEVQRRKVHILPLKLDDSPIPTIIADKAYADFSSSYKAGFDQLLLALQGE	311	Acidobacteriota bacterium
MBL7696531.1	MDAFISYSHKDGSALDLLHKHLAQLRRDDLLSQWTDRDIRPGGRVDNTISTALERSQIFLALLSPDYIASQYCYDKEFQRALELERNGRLTIVPIILEPCDWLSTPFSSFNALPKDGKPINTYNNINTAFLDVVQKLRKLIEDDGVISMSSPNKDSLTSMKPKNYRVKKDFDSIHKIEFADQTFSEVKTILHSYIEEVLQIDNIKAKILRDEKETLESILVNRNMIATEARLKVHLSSSDEKRDFFHTNSGHKISYSIYSKGNAEDKFFTIANDDYDLYWTIASMYYGNSGEKRYRAKDIADIIWKEWLESVGII	315	Chitinophagaceae bacterium
MBL4697496.1	MTDPDQNDMVDAFISYSGDDTDIALSVASELTRWGVRIWIDRLDIRPGASLSQSIDIGLLKSKFALPLLSRSYFDRYWTQEELRGMRALHGRENRIIPIWCGIDESFVREKSPILADTKAIIYEKNNLVAVCMEICSVVAPHVYAQQSVPKSTMVKNHEVVSSPLFRDSLSPAEISRAQLVHAVISEHYNISLEQWLEGFCRDSRPHCEILNWEVIATAMLRIEKIIGLQDIDSRLIFSVVLGMAVSSNSRHEGLSEDQIFQISDVVKESWALVRHPPQFIEERTEYDS	289	Phycisphaerales bacterium
MBJ6982166.1	MFVVLDAIAWLDNPGAAQIAQFAGIDPRTAGKLLKNASQIGLADVVSSGYALVLPYPYKGTKDQKEAVVREALVRLPLLTAVRQFLRLGDRADVALRKAATVTGISPFVPSDLNPLLEWAHKLDALHPNLLAEDLVDAATEIKELRHQQDKDRRIAFLSHSSVDKPFIRQLAADLTANGVDVWLDEQRIRVGDSIPERLAQGLAGSDYFLIAMSRHAASSAWVQKELNNALVTEVQKRKVHILPLRLDDTPMPPIIGDKKYADFSQSYKAGLHELLTALRADV	283	Luteimonas sp. MC1572
MBI5653133.1	MPQVFFSHSWKDKQIVHHVKHALEQSLVKVWIDDSEIGGGEKLTQAVVSAIHKSKYFFMFLSNHYLASKWCIEEFDIACTGLRENQLTLMPILLEEESALNWELVREDQRAVMQALLKRIVYVKVDKYNPEASIANILGAFWKNELVRFEPIRQLVVGGTKVQLIQFQTQGDLPSDFLQTWDFNIETFVAHTENDPAPIQFGLPVAFAGKAPNWIIAFLAIPLKNLRTVFVYNNQSQDYICVFSLKSDNRLGQVLKAK	258	Chloroflexota bacterium
MBI2152627.1	MPSVFLSHSHGDKPFVRDLAGRLTQAGATVWLDEAELGVGDSLIERISAAIEETDYMVAILSPRSVQSTWVQKELNVAMTKEVKGRRVTVLPVLIEACDVPHFLRDKLYADFTSPENHEREFAKLLKTIGLAPAPAYTTAAPTAASRGAEDVVYLVRRSLADQVADRHRERKADKFALVQADHGIREYSLQEVDRLTETQRTKLFAADPEMESMVAGKISNEWRVATLQGEGRNLACQRADRPDTGGGPSRALGRDSRSARLVS	264	Candidatus Rokuibacteriota bacterium
MBG6763377.1	MTVRVFLSHNHHDKPFVHKLAAHLEGHNVKCWVDEAEMKIGDSLIQKIREGIDNSDYFAVIVSPHSIVAPWVANELDVAMSYQISGKNIKILPIVVKECELPGLLPGKLYANFKDESLYEESFKRLVSDIGIVYNKNILNPQKTQHSLQTSTDKAFFSTLPLMSRPYHRPFQYIGMPIERAEKEVNGKANDVGNIIIENDDCRMLLEAEGNYISFISVDFKATAPHFQNQEFDSEPLLGALSISLSELELVRKKTHFHTYYDHKRQLNVSVSCVYDEGPLSVSFSSKYYNM	291	Pseudomonas aeruginosa
MBF3851415.1	MTRAFVSYCHADEQYRAELDKHLSLLRRQGLVDIWSDHRIPAGGEIEAHISAELEAADLIILLVSSDFMNSDYCYGIEMQRAMERHQAGSAIVVPIIVRPCDWTSSSLGALKALPKDGKPLVKWPTLDDAFLDVVQSLRKLIAGQTNGKSQPISASPVRQSSGPVATVAPAHPRSGTLSFPKEFRDIDRDNFINEAFNYIAAFFENSLQEIALRNPGYEGRLRRTSDIEFTGTIYRDGTKVAGCHIRITHSYGSRGQIGYSGNDSPQDNSFNEILSVEADDQSMYLKGMMTNWSGREQKLTHEGAAEQLWQLFIERVS	318	Burkholderia pseudomallei
MBF2086689.1	MLQFLGDRLSQKAVELEIEVDGRKLKLKAAGQQDLLSLLPVLQKFVAGTEAGENQLENSFENPFENTFKNSFKNSPENLFENPFENAFQTAFQSFHANALSNGSSIKQTPASGAIAPATRTLASPVSPTPRPVSVFFSYSHKDEDLRDEIATHLSLLKRQGLITAWHDREITAGAEWSGEIDAHLNTAQIILLLVSANFLASDYCYDVELTQAIARHERGEACVIPIILKPSDWTGAPFGKLQALPKNAKPITTWENRDEALLNVAQGIRTAVQRMAARPT	281	Thermoleptolyngbya sp. C42_A2020_037
MBF0235636.1	MKRHPKAFISYSHDDKNVAIKISEYLRNNGVESWIDKWEILPGDSLVQKIFEEGLSGADVFIVILSNSSIESKWVKQELDVALIKRIEGVTRIVPVLVEKVKIPDAIKPLMWVDVSEDFDKAVRNLLMSIFKVYEKSPIGEPPEFIKSQIKSIGGLSLLGTRVGLFFSKTGKEEIGSEEWFSASDLKENLDLSVQETDDAIDELERLGLLEARNYLGTHPFSHGDVSATYALFLHFRGHGLEYDPEEDIKNIASAVVAKEQIRGDELLKLTGLSPLRINRAVGYLKDYSLLQTIEELGTAPFDFSELWASGATRRFVADNCK	322	Desulfamplus sp.
MBE9592783.1	MEEVRRSDVLVVILGYRYGSLVPEMGISFSEAEYREGHRLGKPCLVYLRDENVPILPKYIERDSEKIKLLDRFKNILQSRHTVAIFKDFHDLSVSVAADLSRTAQALEDSAKAEEEEKLKSSISPLEEINQIIEEAIDKGIGESSLISSVRQAIATLMRTEGVRRPLVFFSHSHKNEDIVRAVASGLEKEGIDVWIDEQEIRFGDSLVSTISKGLDSADFLAFFMSKSSLNSVWSRRELDVMISRRLSKRGGAVILPILLEDVEVPALLRDVMYLDLRDGDVSRAVK	287	Pseudomonadota bacterium
MBE6618319.1	MKENPKVFISHATEDKERFILEFATKLRNNGIDAWVDKWEMLPGDSLVDKIFEEGIKEADSFIVVLSTNSISKPWIREELNTAIVKRISNKTKIVPIVLDNVEVPECLKSTLYEPIKDVNNYEEAFSRIKNSILGINDKPALGKVPAYVNKPVLRIGGLNNIDNLIIENACKIAIEQGSEKLIATTSLYNKVSASGITQEDFKTSIDILYRKGYFSGIKTMSRENPYPFIDVNFISLENYILANYNDYEITFKIVAIEIANGCRFSDKIAEKHNIPIVIVNHIFEKLKRSNLISFSAVLSGNCIVNDISPELNRVLSD	318	Oscillospiraceae bacterium
MBE4286978.1	MITSIFLSHNHADKEFVRKLARDLENHNVKCWLDEAEMKIGDSLIQKIREGIDNVEFFAVILSPSSINAPWVVNELDVAMNFQISGKPIKVLPIMLKDCEPPGLLVGKLYGNFMDESDYIESFKKLLNTIGVVFNKQAMDDTASIYNLGSAIDKAISYRLPLLSAPFHRPYQYIGMQINKAEAAIGVKANDVGNIIVENDECKMLLEAEGNFVSFVDVSIKRTAPHYQKQEFDSEPILGALSIGLSELELVKKQTHFHSYSDHRRQLKVSVACQYDTAPISVGFSAKYYGL	291	Vibrio parahaemolyticus
MBD3306762.1	MKHPKVFISYSSKDQDFARKLASDLKQYDIETWIDITSIRVGDTLTSRIQQGIEQADYILMILSENSVNSKWVQEEIRAAYAQTRTNAEKILIPIVLEGEYEIPVFLRDIVYADFSKLGSYQKNLRRLVAHITKETEEEKPTPTELLNPKDFAREIATEVAQILKVNSQGIRENDLVSEEVEPDLVFVIIADFSTDMDPIFEGIKEAGAKNNLRVERIKHIDGDYKIIEIIIEMIRKARFIVADLTYQRGNIYFELGFARGLG	263	candidate division KSB3 bacterium
MBD0272961.1	MLKVFISHNHQDKTFVRRLGADLAANGVKPWIDEAEINIGDSLIAKISAAIDEMRYFIVVLSPRSVASAWVRQELEQALASQLAEREVRVLPLVLEPCDIPPFLRGKRYADFTSAAGYDVAFAALLKAMGVDPGRGGLLFDPFAREYGRHEHLYSRPVTWHCVFCGWKCDESFNDYLCKSCKAIRPFAGGSATMVACGRCKQLSLALARFCEWCGTRRGVDDPLEQIENRSAGLAGAGARLEPAPNVDPLAR	252	Acetobacteraceae bacterium
MBC8017454.1	MAKVFFSYSHTDESLRDELEKHLSILKRQGLIETWHDRRIGAGGDFSQEISSHLEDAEIILLLVSADFLASDYCYDIEMKRAMDRHERAEAVVIPVILRPCSWHGAPFGKILAATKDGRAITKFPTLDDGFLEVTSAIERAVRKIPTQMASEPATRPTALSSLSTVDTPRTSNLRITRKFSDHDQDVFLEEAFNFICNYFEESLRELERRNPGIQTRGARIDLRHFSAKIYREGRQITGCRIWYGGRSSFSSGILYSSNADATTDESYNESVSAENDGYTQYLKPFGMPHLGNPPAKQLTEEGAAEYLWTLLIEPLQR	318	Deltaproteobacteria bacterium
MBC7970048.1	MSTAPNNTAIELFFSYSHRDETLRDELAKHLSILKRQGVITAWHDRQITAGSEWAGAIDDHLDSARVILLLISADFLASDYCWDVELKRAIERHEAGEACVIPIILKPVDWSGAPFSKLQALPKNAQPVTSWANPDEAFLDVAKGIRRAVEAIVQAKPTTSVADASPVVTAPAFAPSSPVSTDGLTSRQRRRLEDDLASQQQEYDLLSRKLKNLRQARAIETDVAVKLKLEVQIDEATADLETVEQRLNQLESQLR	256	Leptolyngbya sp. ES-bin-22
MBB7528952.1	MSISVFLSHNHNDKPFVRKLARDLENHGVHYWLDEAEMKIGDSLIQKIREGIDSVDYFAVILSPDSINAPWVVNELDVAMNHQINGKKIKVLPIMLKECDPPGFLIGKLYADFKNKDNYVESFKRLIQSMGVVFNKKVMHDEKTFNNLGTALDKASHANIPIMCKPFHRPFQYMGMQVSQAEKIFECKGNEVGSIFVEDDDCQMHLCAEGNYISFVEVDFKKTVPHYRNQEFDSEIFLGALSIGLSELELVGKKTHSHTYYDHRRKLKINVMCLYDEAPITVSFSSKYYGM	291	Escherichia coli
MAC88843.1	MRGSHVSLVPNLPLSLEELSDYYKIAIRECDFLEPILRKGLAYIEFRYKPSPLVSVQFNSYEAYYVAFLSHLKWRLSSLCVPDYFGFADSEAVQNLRAHEYQHSGVGHPIGEEEINPMLSSIGFVRTQLIEILEQIERDMLKSIFMCHSSSDKAGVRDLAELLTRRGAKVWLDEAEILVGDSIMDQIQTGIEESDYLGVVLSPRSVESIWVKKEVEAALTQEIEMGKVKVVPILLEPCDIPLFLRSKKYADYSADEVRENGLEDIIKRLSQG	272	Maricaulis sp.
KAF5431987.1	MMAYNIVIPMSKKKIAFLSYAHEDNDFAERIAIELRKARIDAQIDKWDIKPGDSLIQKIFVEGIPKCDFFLILLSDASVRSDWVREELDLAMIKKIEGETRIIPLIKEKCEIPHPLRTLLWVDLSADFDAGIRKVVKSIYDVSEKPPLGTIPEYITELKNSVGGLSQVASTVGSILLSRQDDQLDFEKGYTGEEIRRLVPMLTKEEINDAVDELEEYGLVRTGKDVDTALYNFSYIESTYALFLHFKDEGLDYDPIEDIKIVASVAASEGKIFGNKIQERTKLPPVRINRAVAYLEDYGIVRVHKYLGAVGSTALLNFFVEATRKTRQFVEENCK	335	Candidatus Methanophagaceae archaeon
KAB8319569.1	MTVSVFLSHNNEDKPFVRQLARDLDNHGVKVWLDEAEIKVGESLIEKIRSGLDKVDYVAVILSPNSIASSWVQREVDVAMNQEIMGKRVKVLPIMYRKCELPGFLLGKLYADFTEESRYEDAFEKLVRSIEVVFNKNALESNLTGATLGQALNKAAIINLPVFSKPFHRPFQYISMSIASASAAVGQEPNEVGNIIIDNDDCHMLLEAEGNFINYVEVDLKKTAPHLQTQEFDSVPILGSFSINPSELELVRKQTHFHTYYDHRKKLKISVSCLYDEAPLTVGFSAKYYGM	291	Tolypothrix campylonemoides VB511288
HZG82222.1	MSSIFLSHNFKDKPFVRKLANDLQRNGFIVWVDEAEIKVGDSLIQKIREGIDRMRYIGVILSKNSIQSEWVQKEIDIAMNQEIEGKEVKVLPIMLEEVDLPGFLKGKLYADFTEPRKYKQGLKKIIDRLNQSPVDKPYLTPDQARVYEEVLKSLQEQLDISKRDRRLLLERLSIERRDLPQSLCSAIESENKHFPEFDDINRNFAFICGGMTITAGYVLHGLRKEMIKGGGHQIATWCAINDKTDELSLMVGALVSRLNHL	261	Brevibacillus sp.
HYW37845.1	MNDVETKRPAKVFLSYVSSDKASARFIADALRQSGVSTWFDEWEIHVGDSIIQRIEDGAMSSDYILLLLSPAAVESEWLKAEISMALSRELHERAIRLVPVLVADCDIPPVLRDRVLLDLRGNNREIGIRRLVEQLSAVPAIRFSELTPEIFERLVGDLLVELGFSVEASARSHDSGIDFTAIYKSHDPFGVEKKETWLVEVKLYSKSRVSISALREAVGLLADWRKAAMALIVTSGNITSEGRRFLEESEYGSRVRVIEGPELTNLIARYPALVERYFPHGGSRA	286	Terriglobales bacterium
HYD25958.1	MGKLTNDFRFEASSLQALYGVLDAVAWMDCPNGSAAAQFANIDPRTAGKLLKNALQIDLVDKIGEGYVLSVAYPYKGTSDEKRAVVREALVRLPFLMSVRQFLQLGDKIEDASRKAAVLAGISNYDHTKFKPLLKWAEGLDALRPGLIPEDLVEDAETKRENRHKADITKKTAFLSHSTKDKPLIRQLAADLAEQDIDVWLDEQRIRVGDSIPEKIAQGLAQSDFFLVGISENSIDSQWVTHELNNALVREVGKRNIKILPLKLDDSPIPDIVADRKYADFSESYKQGLQTLLEAMR	297	Croceibacterium sp.
HXI01438.1	MKAFISYSHADKAMLDKLEIHLTNLKREKLLSSWTDQELVAGTSLDKEILDNLTSSDLFVAMLSPEYIASYYCYEKEFNHAFRMFKDGEITIVPIIVEPCEWLATPFKEFKALPTDGKPVADWQNINTAFLNITQEFRKLLSRNLVRLDEKSVYSTHPVAFGRNYKAEKIFTEVDILDFKEESFESIKNYFKAAIAEFNGIENLQGRFLEEEKKVFSCLISNKGNLKDAYITVYCLGRENFGFGGDLSYSFTQQLPQNTISLDKTFSIQQDDYSLYWEHRNVMHSRGEEPLTDKQIAEKIWNEFIKQVGVS	311	Sphingobacteriaceae bacterium
HWW60698.1	PNQGTRSGSGHILSSGDAMYLSFALFETLDSTGKVESFLVFPTDAPTVLVDRLRDVRGMSDDRQVDLGGLRFYTDDDGLKIRRLVARYGPPAFERLDDRIRLEIEHVALPIADDTTGYYTLLLPRGFYGAVQSSLPADLHWLTDARRLLMSIQLYDQQRYRPVKSVWVHGMLSKGAEPDPAVPRIKSSEVYVNWSSGPHHNTVRGFIRAANASLSDTAPSVFICHSHRDKPFARKLAVALAAGGFKVWIDEAEIGIGESLIDKIESGIIQSTHLVAILSNESVSSRWCREELKLAITRQIGGKDITVLPLVLEDCELPGFLQEKKYADFRNARRFDESVRELSTALLV	348	Thermoanaerobaculia bacterium
HWO96378.1	MLVGFEYRGPEIDGVVIETRGLANQEFGQLYAAAALYEYDVIIIYPKSYSHFIFGYETSHSNSPSELNDLKRENNYYDIDTIFDYTERSTELLLALKQGAHVIWLMTPDKRMNFFGYRTLYKGYLSPIADRYIRSSTLYIKHSKKLKINTTPFETYFQQLQIDGWQLWWNSAPDENVKPLASTPEMYNLGVEIVEGQNRYWMLTPPTTESSFVELVKAACSLKEESVVLSKYHGIFLSHNSKDKPFVRKLKKSLNEKGVRKVWVDEAEILIGDSLINKIQEGINQTKYFGIVLSKNSIQSQWVQKELEQAMLMEITHRNVKVLPLLLEQCELPGFLQGKLCRFHNTRVI	349	Bacillus sp. (in: firmicutes)
HVQ65044.1	MSDPLSAGAKYAWDVFVSHATEDKDRVALPLAEKLKQAGLRPWLDRTDVDPGDNLRRKVNEGLSRSRFGVVILSDTFFEKKWTVDELDALMAMERPGHEIVIPLLHCVSPASLAERYPLLANRACLDTSGGLDHVAAEIIRVVLKRGSQSPSESVPTLRRRLLDLLDTAPDGAHVRQFLQHHSQILEHATGAHQPTVVWTPALGGFSPDVCVANYLPTTSRREWHVIVLASIRSELFPNGTDINPSIKKALDELEALRKWIPGNYVEARKTLSDINGQFRGVVVTGRRAELGSEQARRLEQYNDLLFGTRIRTYDWLVEAS	321	Terriglobia bacterium
HVG32733.1	MYISNVKAWLAEVVQKCNEEGLDPATATFMFVLFSSLDFEYVSFFKEKHEQISSYSGRNFHILTPIVYHNDLVPDEEWRSLRKQFAEAGIPIRNRPCILFFYLTTSKVGYKPVFFAGYDLPSFRVLETSLRDLIDLTIDEVSFKDTNLKRPPGYTTLTLKLEERLSTPNIIRQPLTPNVDVVKAIEQELSLGKVFISHSSEDKPFVRQLMGALAKEKVYAWLDEQEISAGDNIGKLITVGIKSSDALVVVLSPSSVKSEWVKFEIAQFLSNDDTRKVIPILLGAKPDNLPAPFREIQNLKYIDFSKKSDWHNNILALRSAIEAITSKASNFRTA	334	Pyrinomonadaceae bacterium
HVA66365.1	MNAKPLAFLSHAHDDHAFAEQIARALTEKGVEVWLDKWEIKAGDSLVQKIFNEGLAKCNCFLILLSASSVKSKWVQEELDSAMVKKIQGATKVIPLLEESCEVPVALRHLLWVDLSVAFDDGIQKILNSVFEVSEKPPLGRPPEYLSRLANPVGNLSRPASALGLFFLSNQESTNFGSESSLSGEQIQSLTKLSPEQINDAVDELEGAGLTKVRRYIGSAPYTFSSIEPTYALYIYFKDEGLNYDPLTDIKVIISAVAAKGQVDRTELEKLVGLPPRRINRAVDYIQDYGIANVIRTLGTAPFNFQWVMATSKTRRYATENCGN	324	Elusimicrobiota bacterium
HUV03104.1	MNKKPGAFLSYSHEDKDFANQIAKDLSQNGIDVWFDKWEISPGDSLIQKIFSEGLAGSDFFLILLSASSTQSKWVTEELDAAIVNKITGVTRIIPIIIEPCNIPLPLRSLLWVDLSKDYDEGIRTLVKAMHGVVEKPPVGTPPNYVTSLKQSVGGLSKSASTVGFLLLSRPLDNTGFEKSYHSKVLQSRTPFLSADDLNDAVDELESYGLVETIKALGTAPYSFFQISPTYALYLHFKEDLDYDPYEDIKAVASAVAAKGELNGDQIQSIVKLPPIRINRAVSYLEDYGMVQVLKYLGTAPYNFGELIATRHTRNFVQENCK	322	Desulfobacteria bacterium
HTG72349.1	MSDPLSAGAKYAWDVFVSHATEDKDRVALPLAEKLKQAGLRPWLDRTDVDPGDNLRRKVNEGLSRSRFGVVILSDTFFEKKWTVDELDALMAMERPGYEIVIPLLHCVSPASLAERYPLLANRACLDTSGGLDHVAAEIVRVVLKRGSQSPSESVPTLRRRLLDLLDTAPDGAHVRQFLQHHSQILEHATGAHQPTVVWTPALGGFSPDVCVANYLPTTSRREWHVIVLASIRSELFPNGTDINPSIKKALDELEALRKWIPGNYVEARKTLSDINGQFRGVVVTGRRAELGSEQARRLEQYNDLLFGTRIRTYDWLVEAS	321	Terriglobia bacterium
HTD37174.1	MLGVNVFISYSRKDRRFVRRLTKDLERYGFAVWIDEKDIRVGSSIAESIRVGIERSDYFLVVISENSSDSPWVRRELDVALNAEMSGRIRSVLPLMVGTITVPSLLEGKLYADFRHGKYVGPLRSLLQALGFDEQTVGVLAGSIIKGKYIDGLIQHLRDEGFSSTKRWKPMQLRVEIDGGYLTYMRGARGSAGKFATFSPLSPLPLNTEWPILRRGGIQIGFGHMRVDYLGDADQISGLSLPTWRNIIFIGGPSVEVRSFVSSLLASGIRLGGAFHDLTDVISWWSNQHFPSGDDVSVTAMAFGKEFVVRARFPTEPFLDSESPD	325	Candidatus Limnocylindrales bacterium
HRA89271.1	MLKGSAMLLSFALFESLDERGRIDSFFIFPIDGGPVIGDLLTDVRSTPRSHDVDLGPLRLYTDEARLRVRRTVTDLSAGIFSESFNQIKLDLAHGPLAVSEHTGGFYSLLLPRDYFGQVEVSEKHDIHWLKDEERLLISVKLYRPWQAPPVHLSIKALLRQNELPQSDISQIKSTDVYADWDSGPHHNSVRGFVRAANASLSQHAPSAFLCHASADKEFVRRLAIALASEGINVWIDEGEILVGDSLLDKIEEGIMESKYLVVVLSENSVNSRWCREELKMAMFRQTQERGIKVLPILIDDSIVPGVLQ	309	Planctomycetaceae bacterium
HOY77149.1	MKVFISYSHADERAVERLKTHAAMLEREGLVTSFFDRNILAGGHLDSEIFAELDSSDAFLAMVSPDFLASNYCYAREMERAVELHGTGKLRIIPVIVEECDWKSSPLAKFKGLPKDAKAISTWENENAAYLSVITGLREVAQKNPKPTSPTKISSPSGHESLDAAKPKPAYRLKRTFDKIDRLKFREEAFATIRKFFHSSASEIGEVDGVKTLFRQIGDYSFTCTVINEAFGRGVAHITVHMSTDRDGMGDIYWSNQENAPRNTANGNWTIGNTDYDQHLEGGDYDHFSGDRKGGSTPKAAAEVMWNRFIERAGISHA	318	Hyphomonadaceae bacterium
HMB04913.1	MTMRHEAGPIEVFVSYSHRDDDLREELLRHLSILRRQGVIAGWHDRMIGAGTEWRGQIDAHLDSARIILLLVSANFLASDYCYDIELTRALERHDRGEARVIPIILRPVDWKDAPFAKLGVLPRDGRPVTTWPDRDEALLDVALGIRAAARALRGPRDATSGPRSTPPPRDATSGPGSTPPPPDAARPGPDRGTGGDPAGLEGRCGTWDFRSIARPGPAAGAAGPQDWDPHVLQRAQRDLTSLIGPMAALLVPRAAGEAQSLPQLYQLLAAQIPSAEKRTKFLASQPR	288	Isosphaeraceae bacterium
HLP55091.1	MKRIFLSHSSLDKQFVRQINHRLIENGLSTWLDEAEIKIGDSLLRKISEAIDDIDFVLAFISENSIKSRWVELELEIAMTQQLDTGKVIVLPIFKDKVELPPNLKYLIGRRYCDLSNKERFEQEFVILLRTLGIPAGLAPDKSNLSQFEYLDVVICENEIFSIATKLNGTNNFLINPDGKKYFEKFCYLIHISKEGEVSSCMFSKDICVGHGTLELIDNHVHVFVNYKLIQGSYSMNGTRYVIRKNNLTAQFVREELKEDNWGFYPVILDKDTIQHFSFNNYHDCLNSSKGAKIQPFEAEERYLKNVSNHSKDLLPSSNEKIVSFLNDHINQFKK	335	Fluviicola sp.
HKH45570.1	MTGRKPRPAVGFCVAAALAGLLPFLSPPIFPEFFELARVAGALLAGGAAAFEMRRSRPRGRAAQRHRTRVALGLLALTIPVLLLLHTFRVVPLKRGQETLAVPVGLWRQPDCCRGLDNVTCLRTRLNLSEGAIRKCWGDESVSAVRFGLVLSFWGTALGCGALIGLFQVREQPAPSPSYDLFLSYANEDRGFVERLATDLGARGLAVWWDQPEVQGGDSIVASIEQGLSRSRRFAVVLSPDSRQSSWVNSETEAAIALENERQESLIIPILYRACDVPVLLKHRKRLDFTGSYEQGLAELLGLLSTGKGQIRPSHPVQDANIQV	324	Thermoanaerobaculia bacterium
HKG06858.1	MAYAFISYSHADQPTVLGLIKHMSQLKRDGLLTAWFDEEIQSGEKFGNNINEELSKANIFLAIISPDYLSSNYCYDIEFQAALQRHDKGELRIIPIIAQPCDWKASPFGQLKAIPKDGKPISEFTNENNAFLNIIDELRRIVSATPAKPSTPAESEKKVTKRTYKVKRDFDPIDRLNFRDETFATIYDYFAQAIDEINGVDQIKARFVRQVPGLEFTCIITNRARINNTGYISIGVQNRHDHFGSGNGIAFSMNEQLNKNIYGNNFSIEHDDYELFWERSNPMHQNGDHEKLNAKNIAKLLWEQFIDQVGVNE	313	Pedobacter sp.
HIO96575.1	MRKLFISYSHKDSEFAQQLAEDLAREEVVVWIDTTKIKVSDSFIKQISIGLCQHDYFVPILSPTYVESDWCEKELNIGTKLDIEKKSSVLPILLKNCSIPVLISDKLYADFRTSYSQGYSALLAAIRNAKLSTRSKHAQNDLVISDLQYDHLGSDLIMSETTDGFDNEWEKITITKKNNELYQDFFIEFDVTSYASSDLRRTGIDIVVVNSSPLAPITQVNGLCGISTARIFFGHFKKAPGMYPLKFNVPHSYVTLSQLEMEVIHLTINTPDEGIYDLKIVLNYSVGGKSGSISTKTIKDLWFVDADTYNLAHKKNSGKWYGYKGGVE	328	Leucothrix sp.
HHB94680.1	MHWEKKANGWVFISHSSKDYEDVKIVRNYLEDNGFSALMFYLKSLENPKRRKLTQKLINWEIEERNIFVFCQSKFSKTSKWVQDEIAYVKSFPEKIYVEIDMDKLKYEKCTQLSKLDILMQKSTLFLSYSSKDKYFIMKIYDYLKSEGFKIWMDNESIKIGENIVEKINQALIESSKNGHILLFISKNYLESSWCEKEMKIALSLAIGKNASVLPIIIDEYVDISELPILNSIKSFRVNIENFEDKKKELLNAISKIT	258	Campylobacterales bacterium
HFX6706374.1	MSISVFLSHNHNDKPFVRKLARDLENHGVRYWLDEAEMKIGDSLIQKIREGIDGVDYFAVVLSPDSMNAPWVVNELDVAMNYQISGKKIKVLPIMLKECEPPGFLIGKLYADFKNEDNYIEAFKRLIQSIGVVFNKNVMSNEKIFDNLGTALDKASHANIPMMCKPFHRPFQYMGMQVPQAEKIFERKGNEVGNIIVEGDDCRMYLEAEGNFISYIEVDFKKTIPHYRNQEFDSEIFLGALSIGLSELELVGKKTHSHTYYDHRRKLKINVFCLYDEAPIT	281	Salmonella enterica subsp. enterica serovar Napoli
HFM0123869.1	MIKAFLSHSSKDKEHYVRNVANWLGKENIIYDEFTFEEGERTLDQIMEGLGESELFVLFISNSALESEWVKKEITESKKLLDEGKILKIFPIIIDNSINHEDQRIPDWLRKDYNLQPITRARTAASRIKNHLYKISWQKHPKLAKISSLFVGRNDKLEEFEERINDYTKKKPTVIFASGLIGVGRRSFLSKALIKCNIQKNQITPYAIYLDRNESIEDFILKLNDLGITDLKESALSLSEKTIEEKQKIIS	251	Escherichia coli
HEY8688924.1	MNAFISYSHLDNQMLDRLHKHLAQLQRDGIITAWTDQEILAGGKLNQNISSSLSNSKLFIALLSPDYLASNYCYEKEFEKALEMEKQRKLIIVPVILEPCDWLNTPFKEFKALPKDGKAVSTWENKNTAFLDIIQNLRRLIESEGESKTEQIGLKSSQKSTSRNYRVQKDFDSIEKMEFVEKSLHDVKEFLKRYLDEILQIDNIKTRVLIDNNKEFQYLLVNRNKIATEAQLHISIDSENNSSIFSLPSQQKINYTIIQNNRPSNKTFSLAFDDYHLFWTENNYFSGGTRKELGAKEIADVIWNEWLESVGII	313	Chitinophagaceae bacterium
HEY7405952.1	MAPQIFTATIGAGVQAHALAKRLIIEAGGVSYEDRDEFWPDGVQDPHRAIAEVDAIVWIYRPHLGAVVLGMTDYNYLYSDSVMQFAVRSKKPILHYTIRGDTETLAPSVMRRIARRHYVQSLAELELHLRDDLHDLMKGQVPFYDPDAPTIFLSYTHSDKPFARQLKTDLLLAGARVWIDEAEIGVGDSLIEKIAQGIDQTDFFAIILSPESVSSPWVKKELEIAMKLQIDGKPIKIMPLLHKSCSLPVFLEGLKYADFSKDYNQAFRELLKPLDLVGITDF	282	Candidatus Angelobacter sp.
HEY6803964.1	MTQVSQVFLSHSSKDKPQVRRLAKELMQSGISVWFDEAEIKVGDSILQKINQALLYSDYVIAILSNNSVSSRWVQEELQTAFIKNAKGAQSIIIPVLLDQIDFEKIPPFFRDIKWVDLSKNYEQGLQELIQAIVKRPKEGSAKFAINTLIDTGDLAKEVAREVMQVLRADPQGIRLPDWSPDPELVFVIISFTPDMEPIFDGIKAAGVKHKLRVERVKDVPGDYRITDKVVQMIHGARIIVADLSHERPNVYFELGYARGLGKTVITIAREDTKLHFDVKDWTCFFYNDSRVVERYLDERFAYELGKDASED	312	Pyrinomonadaceae bacterium
HEX8666285.1	KLLKNGMLVGLIECLPAQQYRLIRPYPHKGNDAQKRAVVQDSLVRLPLLVSLRQFLRLGASISDALRKAAAVQRISSYDPAAFTPLLNWAQSLGALNPDVDAEELVIQAEEAKEIRHQVDATKRVVFLSHSSKDKAFIRRLATDLLSEGITVWIDEQDIKVGDSIPERIAQGVADSDFFLVALSINSIESDWVKKELNSALVDEIIRRKTKVLPVLLSKVEIPASIKDKKYADFSDNYKEGLRELLRAIKERG	253	Beijerinckiaceae bacterium
HEX6747375.1	MPSVFLSHTRVDKPFVEKLADHLKKLGVNVWFDKWEIRVGESITWKINDGIRENEFLAIVLSPDALRSEWVKTELSAAWIRQMNTRRVGVLPILLRDCEIPLLLADRRYADFRTDFDEGISQLAGALGIRESRLMSEENWRRFAVKRAPGWQKFRQAEFERLVTVLVDRAVEYNWSTWVGGRANPFSITLSGFVGQGRSASVSLKLSGKTLAYMATLQDEYNPNHLRAGDFDLYVGNTTNECEEFVWRHMEDFRRAHGDPTGKPHHFVERFTSHIDAASFAHQMLSELSWYKGEKRLR	298	Longimicrobium sp.
HEX2432910.1	MAAFIAAIFISYSHADKELARALAEALRRRGLKVWIDEGELKLGDSLIERIATAIAEVEFFLTLVSESSRNSNWCRKELALAVTGELGREGVKVLPVRVDGAEMPAALADVFYLDLTESNVEDVADEVAAAIPKHQEEERQRVASRELTSAAARRSKATPSAPAAEEDFEPIRIVGIAEEGVGRPRRDGSPGSALYRVPLRLSRTPSPEWARHFVETWNHPPQFTTMHRPGIASVSGDSIVLDGTTMEELERYHVETLRHVLAKVNTDIAAHERQERARAEREAEAKRQHEESVREVAARLKFDE	305	Gaiellaceae bacterium
HEL3207699.1	MPSVFFSYSHADEDLRDQLEKQLAMLKRQGVIETWHDRRIGAGQELVQVIDDHINSDDIILLLVSPDFIASDYCYDIEMKRAMERHDAGEAIVIPVILRACDWHHAPFGKLLGTPKDGKPVTQWPDRDEAFLQVARAVRDAAGRVSRSQVPATVRNSSSKETITQSDANRSITGPRSSNLRLSKTFTQRDKDQFKAETFEYIARYFENSLAELQTRNPGFEGVFRRLDANRFFATIYKDGKDVARATVYMGGMLGGINYLQGETNSSNSSNESLSVDADDQMLFLTSMGMASFGREHERKLTQEGAAELLWGLVINPLQQR	321	Stenotrophomonas maltophilia
HDX8600587.1	MSISVFLSHNHNDKPFVRKLARDLENHGVRYWLDEAEMKIGDSLIQKIREGIDGVDYFAVVLSPDSINAPWVVNELDVAMNYQISGKKIKVLPIMLKECEPPGFLIGKLYADFRNEDNYVEAFKKLIQSIGVVFNKNIMSDKNTSDNLGTALDKASHANIPMMCKPFHRPFQYMGMQVPQAEKIFECKGNEVGSIIFEDDDCRMYLEAEGNFISYIEVDFKKTAPHYQNKEFDSEIFLGALSIGLSELDLVGKKTHSHAYYDHRRKLKITVSCLYDEAPITVSFSSKYYGM	291	Klebsiella oxytoca
HDT1324925.1	MIKAFLSHSSKDKEHYVRNVANWLGKENIIYDEFTFEEGERTLDQIMEGLGESELFVLFISNSALESEWVKKEITESKKLLDEGKILKIFPIIIDNSINHEDQRIPDWLRKDYNLQPITRARTAASRIKNHLYKISWQKHPKLAKISSLFVGRNDKLEEFEERINDYTKKKPTVIFASGLIGVGRRSFLSKALIKCNIQKNQITPYAIYLDRNESIEDFILKLNDLGITDLKESALSLSEKTIEEKQK	248	Escherichia coli
HDO52773.1	MASSATPIWLHRVTIHSPPGTKSARGVFRRRMKAFISYSHRDTDVLDRLHTHLAMLRREGLITEWFDREILAGGDVDDEISGQLESCDLFLALVSPDFIASDYCYEKEMKRALERHDAGECRVIPIIAEPCDWKATPLQGLKAIPKDAKPIVEWTNENSAYLDIVMELRRVASIGRTNEPSTQEENEVQKVSAGRRYRVKRDFDEIDRTDFRKDAFGKIREYFESASAEIDGIESLRARFEDLGPQSFGCTVINRTKELGTAHITVHAGNDRFALGDIYFSFNERAHQNSANGGFRIECDDYDLFLVPEMFIDTEEKRVSAEGAAEILWSKFLEQAGVTYG	341	Hyphomicrobiales bacterium
HDC2641500.1	MSISVFLSHNHNDKPFVRKLARDLENHGVRYWLDEAEMKIGDSLIQKIREGIDGVDYFAVVLSPDSMNAPWVVNELDVAMNYQISGKKIKVLPIMLKECEPPGFLIGKLYADFKNEDNYIEAFKRLIQSIGVVFNKNVMSNEKIFDNLGTALDKASHANIPMMCKPFHRPFQYMGMQVPQAEKIFERKGNEVGNIIVEGDDCRMYLEAEGNFISYIEVDFKKTIPHYRNQEFDSEIFLGALSIGLSELELVGKKTHSHTYYDHRRKLKINVFCLYDEAPITVSFSSKYYG	290	Salmonella enterica
HCT1903021.1	MSISVFLSHNHNDKPFVRKLARDLENHGVRYWLDEAEMKIGDSLIQKIREGIDGVDYFAVVLSPDSINAPWVVNELDVAMNYQISGKKIKVLPIMLKECEPPGFLTGKLYADFRNEDNYVEAFKKLIQSIGVVFNKNIMSDKNTSDNLGTALDKASHANIPMKCKPFHRPFQYMGMQVPQAEKIFECKGNEVGSIIIEDDDCRMYLEAEGNFISYIEVDFKKTAPHYQNKEFDSEIFLGALSIGLSELDLVGKKTHSHAYYDHRRKLKITVSCLYDEAPITVSFSSKYYGM	291	Klebsiella aerogenes
HCH5334047.1	MITSVFLSHNHADKEFVRKLARDLENHNVKCWLDEAEMKIGDSLIQKIREGIDNVAYFAVILSPNSINAPWVVNELDVAMNYQIAGKPIKVLPIMLKDCEPPGLLVGKLYANFMDESSYVESFKTLVKGIGVVFNKNAMNDDFAAGHLGTAIDKAIFYNLPLLSSPFHRPYQYIGMQINKAETATGGLANEVGNIIVENDECEMLLEAEGNFVSYVEVSIKRTAPHYQHQEFDSESILGSLSLSLSELELARKQTHYHTYYDHRRQLKVGVSCQYDEAPISAGFSAKYYGQ	291	Vibrio parahaemolyticus
HCE2431974.1	MITSVFLSHNHADKEFVRKLARDLENHNVKCWLDEAEMKIGDSLIQKIREGIDNVEFFAVILSPSSINAPWVVNELDVAMNFQISGKPIKVLPIMLKDCEPPGLLVGKLYGNFMNESDYIESFKKLLNTIGVVFNKQAMDDTASIYNLGSAIDKAISYRLPLLSAPFHRPYQYIGMQINRAEAAVGVKANDVGNIIVENDECKMLLEAEGNFVSFVDVSIKRTAPHYQNQEFDSEPILGALSIGLSELELVKKQTHFHSYSDHRRQLKVSVACQYDTAPISVGFSAKYYGL	291	Vibrio parahaemolyticus
HBY5517694.1	MSISVFLSHNHNDKPFVRKLARDLENHGVRYWLDEAEMKIGDSLIQKIREGIDGVDYFAVVLSPDSINAPWVVNELDVAMNYQISGKIIKVLPIMLKECEPPGFLIGKLYADFRNEDNYVEAFKKLIQSIGVVFNKNIMSDKYTSDNLGTALDKVSHANIPMMCKPFHRPFQYMGMQVPQAEKIFECKGNEVGSIIIEDDDCRMYLEAEGNFISYIEVDFKKTAPHYQNKEFDSEIFLGALSIGLSELDLVGKKTHSHAYYDHRRKLKITVSCLYDEAPITVSFSSKYYGM	291	Klebsiella pneumoniae
HBR0923188.1	MQVFLSHNSEDKPIVEKIGEFLEANGVTAWIDKWRMSPGDSLIEKIGEALDKSEKLVVFLSPDSVDSNWVKQEVATGKIMELAEEKGVGINFIIPVLLRPCKIPWFLKDKVYANFSDKSFEAACHELLRGINDTPLGNQESKFSNETVRIYEPIKESDGNYKTIIEFGVKISPTQHCKTGVKLRNTNEIKWMHWSNTPGTPEIPFMSKFGQIEYTRGDNFYMIGFQSPRITSSQSVYIAAITDSPITEPDIEAIIFSPTY	260	Klebsiella quasipneumoniae subsp. quasipneumoniae
HBP13512.1	MKRSLKMKDKYSYMGNYGIVKIIGGKFKGKFGYYDDDDVDFDNVSKSVVYFGEMFDNSVYHYIKHEYITNDFTIEDLKKRQMFLQHKLCSKISISKRLELLEEKNLIESEINLRTLNYINSNKLENKKVFLSHSSIDKNIVTSIALDLQERGVTTWLDAYDILPGESIMSKINKGLEECKYVLLFLSKNSVNSNWVTKEWETVLWDEINSGKVKVIPVKLEECEIPKILQTKKYIDFTEGYNIGLYEITKTIKAYEKIQ	259	Bacillota bacterium
HBJ6432583.1	MSTSVFLSHNHNDKPFVRKLARDLENHGVRYWLDEAEMKIGDSLIQKIREGIDGVDYFAVVLSPDSMNAPWVVNELDVAMNYQISGKKIKVLPIMLKECEPPGFLIGKLYADFKNEDNYIEAFKRLIQSIGVVFNKNVMSNEKIFDNLGTALDKASHANIPMMCKPFHRPFQYMGMQVPQAEKIFERKGNEVGNIIVEGDDCRMYLEAEGNFISYIEVDFKKTIPHYRNQEFDSEIFLGALSIGLSELELVGKKTHSHTYYDHRRKLKINVFCLYDEAPITVSFSSKYYGM	291	Salmonella enterica subsp. enterica serovar Veneziana
HAU6789255.1	MSISVFLSHNHNDKPFVRKLARDLENHGVRYWLDEAEMKIGDSLIQKIREGIDGVDYFAVVLSPDSINAPWVVNELDVAMNYQISGKEIKVLPIMLKECEPPGFLIGKLYADFRNEDNYVEAFKRLIQSIGMVFNKNVMSDEKVFDNLGTALDKASHANIPIMCKPFHRPFQYMGMQVPQAEKIFECKGNKVGSIFVEDGDCRMHLCAEGNYISFVEVDFKKTIPHYRNQEFDSEIFLGALSIGLSELELVGKKTHSHTYYDHRRKLKITVSCLYDEAPITVSFSSKYYGM	291	Salmonella enterica subsp. enterica serovar Taiping
HAT7507017.1	MSISVFLSHNHNDKPFVRKLARDLENHGVRYWLDEAEMKIGDSLIQKIREGIDSVDYFAVVLSPDSINAPWVVNELDVAMNYQISGKKIKVLPIMLKECEPPGFLIGKLYADFRNEDNYVEAFKRLIQSIGMVFNKNVMSDEKIFDNLGTALDKASHANTPIMCKPFHRPFQYMGMQIPQAEKIFECKGNEVGSIFVEDDDCRMHLCAEGNYISFVEVDFKKTIPHYRNQEFDSEIFLGALSIDLSELELVGKKTHSHTYYDHRRKLKITVSCLYDEAPITVSFSSKYYGM	291	Citrobacter braakii
HAT4133902.1	MNQFLFQKLIEWLDSLNNFELNNLEYDRFARFSNIKESDACEYFKFLNKNKVIILKQITECPNCFCEINIDYNTREYECEECESILDIQKLRRNSTFSYKINKEFFRKISSEKRVSPFDIYDKIIDIGKIKSIRDERDDDIYSKENKKKDINVFFSYSHKDENMRNELEKHLKMLKRQGIISTWHDRKIIPGSEFDLQIDKKLKEANIILLLVSVDFLDSDYCYDIEVEQAIKMHESDEAVVIPVILRPCDWSGTKFAKITALPKDAKCVSEWNDKDAAFLNIELGIKKVANELKIKMK	299	Clostridium perfringens
HAP0140652.1	MSNSVFLSHNHNDKPFVRKLARDLENHGVHYWLDEAEMKIGDSLIQKIREGIDSVYYFAVVLSPDSINAPWVVNELDVAMNHQINGKKIKVLPIMLKECDPPGFLVGKLYADFRDEDNYVEAFKRLIQSMGVVFNKNVMRDEKTFNNLGTALDKASHANIPIMCKPFHRPFQYMGMQVPQAEKIFECKGNEVGSIFVEDDDCQMHLCAEGNYISFVEVDFKKTVPHYRNQEFDSEIFLGALSIGLSELELVGKKTHSHTYYDHRRKLKITVSCLYDEAPITVSFSSKYYGM	291	Escherichia coli
HAK6815630.1	MSISVFLSHNHNDKPFVRKLARDLENHGVRYWLDEAEMKIGDSLIQKIREGIDGVDYFAVVLSPDSMNAPWVVNELDVAMNYQISGKKIKVLPIMLKECEPPGFLIGKLYADFKNEDNYIEAFKRLIQSIGVVFNKNVMSNEKIFDNLGTALDKASHANIPMMCKPFHRPFQYMGMQVPQAEKIFERKGNEVGNIIVEGDDCRMYLEAEGNFISYIEVDFKKTIPHYRNQEFDSEIFLGALSIGLSKLELVGKKTHSHTYYDHRRKLKINVFCLYDEAPITVSFSSKYYGM	291	Salmonella enterica
HAC7018962.1	MSISVFLSHNHNDKPFVRKLARDLENHGVRYWLDEAEMKIGDSLIQKIREGIDGVDYFAVVLSPDSMNAPWVVNELDVAMNYQISGKKIKVLPIMLKECEPPGFLIGKLYADFKNEDNYIEAFKRLIQSIGVVFNKNVMSNEKIFDNLGTALDKASHANIPMMCKPFHRPFQYMGMQVPQAEKIFERKGNEVGNIIVEGDDCRMYLEAEGNFISYIEVDFKKTIPHYRNQEFDSEIFLGALSIGLSELELVGKKT	255	Salmonella enterica subsp. enterica serovar Napoli
HAC6717868.1	MSISVFLSHNHNDKPFVRKLARDLENHGVRYWLDEAEMKIGDSLIQKIREGIDGVDYFAVVLSPDSMNAPWVVNELDVAMNYQISGKKIKVLPIMLKECEPPGFLIGKLYADFKNEDNYIEAFKRLIQSIGVFFNKNVMSNEKIFDNLGTALDKASHANIPMMCKPFHRPFQYMGMQVPQAEKIFERKGNEVGNIIVEGDDCRMYLEAEGNFISYIEVDFKKTIPHYRNQEFDSEIFLGALSIGLSELELVGKKTHSHTYYDHRRKLK	268	Salmonella enterica
HAB4950680.1	MSISVFLSHNHNDKPFVRKLARDLENHGVRYWLDEAEMKIGDSLIQKIREGIDGVDHFAVVLSPDSINAPWVVNELDVAMNYQISGKEIKVLPIMLKECEPPGFLIGKLYADFRNEDNYVEAFKRLIQSIGMVFNKNVMSDEKVFDNLGTALDKASHANIPMMCKPFHRPFQYMGMQVPQAEKIFERKGNEVGNIIVEDDNCRMYLEAEGNFISYIEVDFKKTIPHYRNQEFDSEIFLGALSIGLSELELVGKKTHSHTYYDHRRKLKINVICLYDEAPITVSFSSKYYG	290	Salmonella enterica subsp. enterica
GBE44870.1	MKAFISYSHRDTDVLDRLHTHLAMLRREGLITEWFDREILAGGDVDDEISGQLESCDLFLALVSPDFIASDYCYEKEMKRALERHDAGECRVIPIIAEPCDWKATPLQGLKAIPKDAKPIVEWTNENSAYLDIVMELRRVASIGRTNEPSTQEENEVQKVSAGRRYRVKRDFDEIDRTDFRKDAFGKIREYFESASAEIDGIESLRARFEDLGPQSFGCTVINRTKELGTAHITVHAGNDRFALGDIYFSFNERAHQNSANGGFRIECDDYDLFLVPEMFIDTEEKRVSAEGAAEILWSKFLEQAGVTYG	310	bacterium BMS3Bbin10
EWS64632.1	MVTKSVSRNAVAKKSVAKQRSVSTSSHRFEPAKLDSLFAVLDAIAWLDTPTSGQVAQFAGIDPRTAGKLLKNALQIGLADSVSHGYVLSLPYPYKGSQDQKQAVVKEALVRLPLLTGVRQFLRLGDKTDVALRKAATVAGISPFIPADLNPLLEWAQSLGALQPSLIAEDLVDAAETKKEIRHQKQKDQRIAFLSHSSADKPFIRQLAADLTANGIGVWLDEQRIRVGDSIPDKIAQGLAESDYFLIGMSNKSSESAWVQKELNNALMTEMQRRNVHILPLKLDDSPMPHIIAEKKYADFSKSYKSGLEELLKALKGSV	319	Hydrogenophaga sp. T4
ENT7736616.1	MSISVFLSHNHNDKPFVRKLARDLENHGVRYWLDEAEMKIGDSLIQKIREGIDGVDYFAVVLSPDSMNAPWVVNELDVAMNYQISGKKIKVLPIMLKECEPPGFLIGKLYADFKNEDNYIEAFKRLIQSIGVVFNKNVMSNEKIFDNLGTALDKASHANIPMMCKPFHRPFQYMGMQVPQVEKIFERKGNEVGNIIVEGDDCRMYLEAEGNFISYIEVDFKKTIPHYRNQEFDSEIFLGALSIGLSELELVGKKTHSHTYYDHRRKLKINVFCLYDEAPITVSFSSKYYGM	291	Salmonella enterica subsp. enterica
ENM5895612.1	MITSVFLSHNHADKEFVRKLARDLENHNVKCWLDEAEMKIGDSLIQKIREGIDNVEFFAVILSPSSINAPWVVNELDVAMNFQISGKPIKVLPIMLKDCEPPGLLVGKLYGNFMDESDYIESFKKLLNTIGVVFNKQAMDDTASIYNLGSAIDKAISYRLPLLSAPFHRPYQYIGMQINRAEAAIGVKANDVGNIIVENDECKMLLEAEGNFVSFVDVSIKRTAPHYQNQEFDSEPILGALSIGLSELELVKKQTHFHSYSDHRRQLKVSVACQYDTAPISVDFSAKYYGL	291	Vibrio mimicus
ENF7211587.1	MSISVFLSHNHNDKPFVRKLARDLENHGVRYWLDEAEMKIGDSLIQKIREGIDGVDYFAVVLSPDSINAPWVVNELDVAMNYQISGKIIKVLPIMLKECEPPGFLIGKLYADFRNEDNYVEAFKKLIQSIGVVFNKNIMSDKYTSDNLGTALDKASHANIPMMCKPFHRPFQYMGMQVPQAEKIFECKGNEVGSIIIEDDDCRMYLEAEGNFISYIEVDFKKTAPHYQNKEFDSEIFLGALSIGLSEL	248	Klebsiella pneumoniae
EMG1278186.1	MSISVFLSHNHNDKPFVRKLARDLENHGVRYWLDEAEMKIGDSLIQKIREGIDGVDYFAVVLSPDSINAPWVVNELDVAMNYQISGKKIKVLPIMLKECEPPGFLIGKLYADFRNEDNYVEAFKRLIQSIGMVFNKNVMSDEKVFDNLGTALDKASHANIPIMCKPFHRPFQYMGMQVPQAEKIFECKGNEVGSIFVEDGDCRMHLCAEGNYISFVEVDFKKTIPHYRNQEFDSEIFLGALSIGLSELELVGKKTHSHTYYDHRRKLKITVSCLYDEAPITVSFSSKYYGM	291	Salmonella enterica
ELO7938130.1	MSISVFLSHNHNDKPFVRKLARDLENHGVRYWLDEAEMKIGDSLIQKIREGIDSVDYFAVILSPDSINAPWVVNELDVAMNHQINGKKIKVLPIMLKECDPPGFLIGKLYADFKNEDNYVEAFKRLIQSIGMVFNKNVMSDEKIFDNLGTALDKASHANIPMMCKPFHRPFQYMGMQVPQAEKIFECKGNEVGNIIVEDDDCRMYLEAEGNFISYIEVDFKKTIPHYRNQEFDSEIFLGALSIGLSELELVGKKTHSHTYYDHRRKLKINVICLYDEAPITVSFSSKYYGM	291	Salmonella enterica
ELO3282991.1	MSISVFLSHNHNDKPFVRKLARDLENHGVHYWLDEAEMKIGDSLIQKIREGIDSVDYFAVILSPDSINAPWVVNELDVAMNHQINGKKIKVLPIMLKECDPPGFLIGKLYADFKNKDNYVESFKRLIQSMGVVFNKKVMHDEKTFNNLGTALDKASHANIPIMCKPFHRPFQYMGMQVSQAEKIFECKGNEVGSIIIEDEDCRMYLEAEGNFISYIEVDFKKTAPHYQNQEFDSELFLGALSIGLSELDLVGKKSHSHAYYDHRRKLKITVSCLYDEAPITVSFSSKYYGM	291	Escherichia coli
ELF2558433.1	MIKAFLSHSSKDKEHYVRNVANWLGKENIIYDEFTFEEGEKTLDQIMEGLGESELFVLFISNSALESEWVKKEITESKKLLDEGKILKIFPIIIDNSINHEDQRIPDWLRKDYNLQPITRARTAASRIKNHLYKISWQKHPKLAKISSLFVGRNDKLEEFEERINDYTKKKPTVIFASGLIGVGRRSFLSKALIKCNIQKNQITPYAIYLDRNESIEDFILKLNDLGITDLKESALSLSEKTIEEKQKIISNILNEAYKAKETIFFLDDG	270	Escherichia coli
ELC8353648.1	MDIKSIKSMNQFLFQKLTEWLDSLNNFELNNLEYDRFARFSNIKESDACEYFKFLNKNKVIILKQITECPNCFCEINIDYNTREYECEECESILDIQKLRRNSTFSYKINKEFFRKISSEKRVSPFDIDDKIIDIGKIKSIRDERDDDIYSKENKKKDINVFFSYSHKDENMRNELEKHLKMLKRQGIISTWHDRKIIPGSEFDLQIDKKLKEANIILLLVSVDFLDSDYCYDIEVEQAIKMHESDEAVVIPVILRPCDWSGTKFAKITALPKDAKCVSEWNDKDAAFLNIELGIKKVANELKIKMK	307	Clostridium perfringens
EKG6594686.1	SMSISVFLSHNHNDKPFVRKLARDLENHGVRYWLDETEMKIGDSLIQKIREGIDGVDYFAVVLSPDSINAPWVVNEPDVAMNYQISGKKIKVLPIMLKECEPPGFLIGKLYADFRNEDNYVKAFKRLMQSIGVVFNKNVMSDEKVFDNLGTALDKASHANIPIMCKPFHRPFQYMGMQVPQAEKIFECKGNEVGSIFVEDDDCRMHLCAEGNYISFVEVDFKKTIPHYRNQEFDSEIFLGALSIGLSELE	250	Salmonella enterica
EKE2774532.1	MSISVFLSHNHNDKPFVRKLAKDLENHGVRYWLDEAEMKIGDSLIQKIREGIDGVDYFAVVLSPDSINAPWVVNELDVAMNYQISGKEIKVLPIMLKECEPPGFLIGKLYADFRNEDNYVEAFKRLIQSIGMVFNKNVMSDEKVFDNLGTALDKASHANIPIMCKPFHRPFQYMGMQVPQAEKIFECKGNEVGSIFVEDGDCRMHLCAEGNYISFVEVDFKKTIPHYRNQEFDSEIFLGALSIGLSELELVGKKTHSHTYYDHRRKLKINVICLYDEAPITVSFSSKYYGM	291	Salmonella enterica
EJS4061513.1	MITSVFLSHNHADKEFVRKLARDLENHNVKCWLDEAEMKVGDSLIQKIREGIDNVAYFAVILSPNSINAPWVVNELDVAMNYQIAGKPIKVLPIMLKDCEPPGLLVGKLYANFMDESSYVESFKTLVKGIGVVFNKNAMNDDFAAGHLGTAIDKAIFYNLPLLSSPFHRPYQYIGMQINKAETATGGLANEVGNIIVENDECEMLLEAEGNFVSYVEVSIKRTAPHYQHQEFDSESILGSLSLSLSELELARKQTHYHTYYDHRRQLKVGVSCQYDEAPISVGFSAKYYGQ	291	Vibrio parahaemolyticus
EJG0889558.1	MITSIFLSHNHTDKEFVRKLARDLENHNVKCWLDEAEMKIGDSLIQKIREGIDNVEFFAVILSPSSINAPWVVNELDVAMNFQISGKPIKVLPIMLKDCEPPGLLVGKLYGNFMDESDYIESFKKLLNTMGVVFNKQAMDDTASIYNLGSAIDKAMSYRLPLLSAPFHRPYQYIGMQINRAEAAIGVKANDVGNIIVENDECKMLLEAEGNFISFVDVSIKRTAPHYQKQEFDSEPILGALSIGLSELELVKKQTHFHSYYDYRRQLKVSVACQYDTAPISVGFSAKYYGL	291	Vibrio parahaemolyticus
EIP8379577.1	MSISVFLSHNHNDKPFVRKLARDLENHGVRYWLDEAEMKIGDSLIQKIREGIDGVDYFAVVLSPDSINAPWVVNELDVAMNYQISGKEIKVLPIMLKECEPPGFLIGKLYADFRNEDNYVEAFKRLIQSIGMVFNKNVMSDEKVFDNLGTALDKASHANIPMMCKPFHRPFQYMGMQVPQAEKIFERKGNEVGNIIVEDDDCRMYLEAEGNFISYIEVDFKKTIPHYRNQEFDSEIFLGALSIGLSELELVGKKTHSHTYYDHHRKLKINVICLYDEAPITVSFSSKYYGM	291	Salmonella enterica
EIP6098773.1	MSISVFLSHNHNDKPFVRKLARDLENHGVRYWLDEAEMKIGDSLIQKIREGIDGVDYFAVVLSPDSMNAPWVVNELDVAMNYQISGKKIKVLPIMLKECEPPGFLIGKLYADFKNEDNYIEAFKRLIQSIGVVFNKNVMSNEKIFDNLGTALDKASHANIPMMCKPFHRPFQYMGMQVPQAEKIFERKGNEVGNIIVEGDDCRMYLEAEGNFISYIEVDFKKTIPHYRNQEFDSEIFLGALSIGLSELELVGKKTHSHTYYDHRRKLKINVFCLYDEAPITVSF	284	Salmonella enterica
EIL9765638.1	MSISVFLSHNHNDKPFVRKLARDLENHGVHYWLDETEMKIGDSLIQKIREGIDGVDYFAVVLSPDSINAPWVVNEPDVAMNYQISGKKIKVLPIMLKECEPPGFLIGKLYADFRNEDNYVKAFKRLMQSIGVVFNKNVMSDEKVFDNLGTALDKASHANIPIMCKPFHRPFQYMGMQVPQAEKIFECKGNEVGSIFVEDDDCRMHLCAEGNYISFVEVDFKKTIPHYRNQEFDSEIFLGALSIGLSELELVGKKT	255	Salmonella enterica
EIL9630569.1	MSISVFLSHNHNDKPFVRKLARDLENHGVRYWLDEAEMKIGDSLIQKIREGIDGVDYFAVVLSPDSINAPWVVNELEVAMNYQISGKEIKVLPIMLKECEPPGFLIGKLYADFRNEDNYVEAFKRLIQSIGMVFNKNVMSDEKVFDNLGTVLDKASHANIPMMCKPFHRPFQYMGMQVPQAEEIFEHKGNEVGNIIVEDDDCRMYLEAEGNFISYIEVDFKKTIPHYRNQEFDSEIFLGALSIGLSELE	249	Salmonella enterica
EIJ9840187.1	MSISVFLSHNHNDKPFVRKLARDLENHGVRYWLDEAEMKIGDSLIQKIREGIDGVDYFAVVLSPDSINAPWVVNELDVAMNYQISGKEIKVLPIMLKECEPPGFLIGKLYADFRNEDNYVEAFKRLIQSIGMVFNKNVMSDEKIFDNLGTALDKASHANIPMMCKPFHRPFQYMGMQVPQAEKIFERKGNEVGNIIVEDDDCRMYLEAEGNFISYIEVDFKKTIPHYRNQEFDSEIFLGALSIGLSELELVGKKTHSHTYYDHRRKLKINVICLYD	276	Salmonella enterica
EHX6290855.1	MSISVFLSHNHNDKPFVRKLARDLENHGVRYWLDEAEMKIGDSLIQKIREGIDGVDYFAVVLSPDSINAPWVVNELDVAMNYQISGKEIKVLPIMLKECEPPGFLIGKLYADFRNEDNYVEAFKRLIQSIGMVFNKNVMSDEKVFDNLGTALDKASHANIPMMCKPFHRPFQYMGMQVPQAEKIFERKGNEVGNIIVEDDDCRMYLEAEGNFISYIEVDFKKTIPHYRNQEFDSEISLGALSIGLSELELVGKKTHSHTYYDHRRKLKINVICLYDEAPITVSFSSKYYGM	291	Salmonella enterica subsp. enterica serovar Larochelle
EHW0628633.1	MITSVFLSHNHADKEFVRKLARDLENHNVKCWLDEAEMKIGDSLIQKIREGIDNVAYFAVILSPNSINAPWVANELDVAMNYQIAGKPIKVLPIMLKDCEPPGLLVGKLYANFMDESSYVESFKTLVKDIGVVFNKNVMNDDFAASHLGTAIDKAISYNLPLLSSPFHRPYQYIGMQINKAETATGGLANEVGNIIVENDECKMLLEAEGNFVSYVEVSIKRTAPHYQHQEFDSESILGSLSLSLSELELARKQTHYHTYYDHRRQLKVGVSCQYDEAPISVGFSAKYYGQ	291	Vibrio vulnificus
EHH1524711.1	MSISVFLSHNHNDKPFVRKLARDLENHGVRYWLDEAEMKIGDSLIQKIREGIDGVDYFAVVLSPDSINAPWVVNELDVAMNYQISGKEIKVLPIMLKECEPPGFLIGKLYADFRNEDNYVEAFKRLIQSIGMVFNKNVMSDEKIFDNLGTALDKASHANIPMMCKPFHRPFQYMGMQVPQAEKIFERKGNEVGNIIVEDDDCRMYLEAEGNFISYIEVDFKKTIPHYRNQEFDSEIFLGALSIGLSELE	249	Salmonella enterica subsp. enterica serovar Putten
EHF9643751.1	MSISVFLSHNRNDKPFVRKLARDLENHGVRYWLDEAEMKIGDSLIQKIREGIDGVDYFAVVLSPDSINAPWVVNELDVAMNYQISGKEIKVLPIMLKECEPPGFLIGKLYADFRNEDNYVEAFKRLIQSIGMVFNKNVMSDEKVFDNLGTALDKASHANIPMMCKPFHRPFQYMGMQVPQAEKIFERKGNEVGNIIVEDDDCRMYLEAEGNFISYIEVDFKKTIPHYRNQEFDSEIFLGALSIGLSELELVGKKTHSHTYYDHRRKLKINVICLYDEAPITVSFSSKYYGM	291	Salmonella enterica
EHB7661771.1	MIKAFLSHSSKDKEHYVRNVANWLGKENIIYDEFTFEEGERTLDQIMEGLGESELFVLFISNSALESEWVKKEITESKKLLDEGKILKIFPIIIDNSINHEDQRIPDWLRKDYNLQPITRARTAASRIKNHLYKISWQKHPKLAKISSLFVGRNDKLEEFEERINDYTKKKPTVIFASGLIGVGRRSFLSKALIKCNIQKNQITPYAIYLDRNESIEDFILKLNDLGITDLKESALSLSEKTIEEKQKI	249	Escherichia coli
EGS6536277.1	MSISVFLSHNRNDKPFVRKLAKDLENHGVRYWLDEAEMKIGDSLIQKIREGIDGVDYFAVVLSPDSINAPWVVNELDVAMNYQISGKEIKVLPIMLKECEPPGFLIGKLYADFRNEDNYVEAFKRLIQSIGMVFNKNVMSDEKVFDNLGTALDKASHANIPMMCKPFHRPFQYMGMQVPQAEKIFECKGNEVGSIFVEDDDCRMHLCAEGNYISFVEVDFKKTIPHYRNQEFDSEIFLGALSIGLSELELVGKKTHNHTYYDHRRKLKINVICLYDEAPITVSFSSKYYGM	291	Salmonella enterica
EGR2045734.1	MITSVFLSHNHADKEFVRKLARDLENHNVKCWLDEAEMKIGDSLIQKIREGIDNVAYFAVILSPNSINAPWVVNELDVAMNYQIAGKPIKVLPIMLKDCEPPGLLVGKLYANFMDESSYVESFKTLVKDIGVVFNKNAMNDDFAAGHLGTAIDKAIFYNLPLLSSPFHRPYQYIGMQINKAETATGGLANEVGNIIVENDECKLLLEAEGNFVSYVEVSIKRTAPHYQNQEFDSESILGSLSLSLSELELARKQTHYHTYYDHRRQLKVGVSCQYDEAPISVGFSAKYYGQ	291	Vibrio parahaemolyticus
EGR0395170.1	MITSVFLSHNHADKEFVRKLARDLENHNVKCWLDEAEMKIGDSLIQKIREGIDNVAYFAVILSPNSINAPWVVNELDVAMNYQIAGKPIKVLPIMLKDCEPPGLLVGKLYANFMDESSYVESFKTLVKDIGVVFNKNAMNDDFAAGHLGTAIDKAIFYNLPLLSSPFHRPYQYIGMQINKAETATGGLANEVGNIIVENDECEMLLEAEGNFVSYVEVRIKRTAPHYQHQEFDSESILGSLSLSLSELELARKQTHYHTYYDHRRQLKVGVSCQYDEAPISVGFSAKYYGQ	291	Vibrio vulnificus
EGQ8523026.1	MITSIFLSHNHADKEFVRKLARDLENHNVKCWLDEAEMKIGDSLIQKIREGIDNVEFFAVILSPSSINAPWVVNELDVAMNFQISGKPIKVLPIMLKDCEPPGLLVGKLYGNFMDESDYIESFKKLLNTMGVVFNKQAMDYTASIYNLGSAIDKAMSYRLPLLSAPFHRPYQYIGMQINRAEAAIGVKANDVGNIIVENDECKMLLEAEGNFISFVDVSIKRTAPHYQKQEFDSEPILGALSIGLSELELVKKQTHFHSYYDHRRQLKVSVVCQYDTAPISVGFSVKYYGL	291	Vibrio parahaemolyticus
EGK3123794.1	MSISVFLSHNHNDKPFVRKLARDLENHGVRYWLDETEMKIGDSLIQKIREGIDGVDYFAVVLSPDSINAPWVVNEPDVAMNYQISGKKIKVLPIMLKECEPPGFLIGKLYADFRNEDNYVKAFKRLMQSIGVVFNKNVMSDEKVFDNLGTALDKASHANIPIMCKPFHRPFQYMGMQVPQAEKIFECKGNEVGSIFVEDDDCRMHLCAEGNYISFVEVDFKKTIPHYRNQEFDSEIFLGALSIGLSELELVGKKPHSHTYYDHRRKLKINV	271	Salmonella enterica
EGG92842.1	MTYDRDFIWQCDYGERQPVLNVIGQLLDSQNEYELGMCSFFVNNNPYQLEFFVVFGYETPKDSKIQVMKEKMLSVGARFRVDIIFDEMTKLSTKKRFNSFVVSTSDQIGFAVENTFQFADRAYVSSKVPMGPLGAELPIFLSHSTIDKPFVEELIPYLSRHGLAVWYDKLNISYGESITSAIMNGIDDSGAVIFFITESFLSSNWCKEEMESFLSRAAEGDKILPISVVFPNIEHSQLPRFIKNKKYLKLNNGTAPSIVANELVPTFKDFFSL	273	gamma proteobacterium IMCC1989
EGC1119669.1	MSISVFLSHNHNDKPFVRKLARDLENHGVRYWLDEAEMKIGDSLIQKIREGIDGVDYFAVVLSPDSINAPWVVNELDVAMNYQISGKEIKVLPIMLKECEPPGFLIGKLYADFRNEDNYVEAFKRLIQSIGMVFNKNVMSDEKIFDNLGTALDKASHANIPMMCKPFHRPFQYMGMQVPQAEKIFERKGNEVGNIIVEDDDCRMYLEAEGNFISYIEVDFKKTIPHYRNQEFDSEIFLGALSIGLSELELVGKKTHSHTYYDHRRKLKINVICLYDE	277	Salmonella enterica subsp. enterica serovar Putten
EFX1863666.1	MSISVFLSHNHNDKPFVRKLARDLENHGVRYWLDETEMKIGDSLIQKIREGIDGVDYFAVVLSPDSINAPWVVNEPDVAMNYQISGKKIKVLPIMLKECEPPGFLIGKLYADFRNEDNYVKAFKRLMQSIGVVFNKNVMSDEKVFDNLGTALDKASHANIPIMCKPFHRPFQYMGMQVPQAEKIFECKGNEVGSIFVEDDDCRMHLCAEGNYISFVEVDFKKTIPHYRNQEFDSEIFLGALSIGL	245	Salmonella enterica
EFU6801359.1	MSISVFLSHNHNDKPFVRKLARDLENHGVRYWLDEAEMKIGDSLIQKIREGIDGVDYFAVVLSPDSINAPWVVNELEVAMNYQISGKEIKVLPIMLKECEPPGFLIGKLYADFRNEDNYVEAFKRLIQSIGMVFNKNVMSDEKVFDNLGTVLDKASHANIPMMCKPFHRPFQYMGMQVPQAEEIFEHKGNEVGNIIVEDDDCRMYLEAEGNFISYIEVDFKKTIPHYRNQEFDSEIFLGALSIGLSELELVGKKTHSHTYYDHRRKLKINVI	272	Salmonella enterica
EFU4452862.1	MSISVFLSHNHNDKPFVRKLARDLENHGVRYWLDETEMKIGDSLIQKIREGIDGVDYFAVVLSPDSINAPWVVNEPDVAMNYQISGKKIKVLPIMLKECEPPGFLIGKLYADFRNEDNYVKAFKRLMQSIGVVFNKNVMSDEKVFDNLGTALDKASHANIPIMCKPFHRPFQYMGMQVPQAEKIFECKGNEVGSIFVEDDDCRMHLCAEGNYISFVEVDFKKTISHYRNQEFDSEIFLGALSIGLSE	247	Salmonella enterica
EEY3520168.1	MSISVFLSHNHNDKPFVRKLARDLENHGVHYWLDEAEMKIGDSLIQKIREGIDSVDYFAVVLSPDSINAPWVVNELDVAMNHQINGKKIKVLPIMLKECDPPGFLIGKLYADFKNENNYIEAFKRLIQSMGVVFNKNVMHDEKTFKNLGTALDKASHANIPIMCKPFHRPFQYMGMQVPQAEKIFECKGNEVGSIIIEDEDCRMYLEAEGNFISYIEVDFKKTAPHYQNQEFDSELFLGALSIGLSELDLVGKKTHSHAYYDHRRKLKITVSCLYDEAPITVSFSSKYYGM	291	Escherichia coli
EEN3037646.1	MSISVFLSHNHNDKPFVRKLARDLENHGVRYWLDEAEMKIGDSLIQKIREGIDGVDYFAVVLSPDSMNAPWVVNELDVAMNYQISGKKIKVLPIMLKECEPPGFLIGKLYADFKNEDNYIEAFKRLIQSIGVVFNKNVMSNEKIFDNLGTALDKASHANIPMMCKPFHRPFQYMGMQVPQAEKIFERKGNEVGNIIVEGDDCRMYLEAEGNFISYIEVDFKKTIPHYRNQEFDSEIFLGALSIGLSELELVGKKTHSHTYYDHRRKLKINVF	272	Salmonella enterica
EEH7246448.1	MSISVFLSHNHNDKPFVRKLARDLENHGVRYWLDETEMKIGDSLIQKIREGIDGVDYFAVVLSPDSINAPWVVNEPDVAMNYQISGKKIKVLPIMLKECEPPGFLIGKLYADFRNEDNYVKAFKRLMQSIGVVFNKNVMSDEKVFDNLGTALDKASHANIPIMCKPFHRPFQYMGMQVPQAEKIFECKGNEVGSIFVEDDDCRMHLCAEGNYISFVEVDFKKTIPHYRNQEFDSEIFLGALSIGLSEL	248	Salmonella enterica subsp. enterica
EEG1321197.1	MSISVFLSHNHNDKPFVRKLARDLENHGVRYWLDEAEMKIGDSLIQKIREGIDGVDYFAVVLSPDSINAPWVVNELEVAMNYQISGKEIKVLPIMLKECEPPGFLIGKLYADFRNEDNYVEAFKRLIQSIGMVFNKNVMSDEKVFDNLGTVLDKASHANIPMMCKPFHRPFQYMGMQVPQAEEIFEHKGNEVGNIIVEDDDCRMYLEAEGNFISYIEVDFKKTIPHYRNQEFDSEIFLGALSIGLSELELVGKKTHSHTYYDHRRKLKINVICLYDEAPITVSFSSK	287	Salmonella enterica
EEF6525551.1	MSISVFLSHNHNDKPFVRKLARDLENHGVRYWLDEAEMKIGDSLIQKIREGIDGVDYFAVVLSPDSINAPWVVNELEVAMNYQISGKEIKVLPIMLKECEPPGFLIGKLYADFRNEDNYVEAFKRLIQSIGMVFNKNVMSDEKVFDNLGTVLDKASHANIPMMCKPFHRPFQYMGMQVPQAEEIFEHKGNEVGNIIVEDDDCRMYLEAEGNFISYIEVDFKKTIPHYRNQEFDSEIFLGALSIGLSELELV	251	Salmonella enterica
EDZ3839946.1	MSISVFLSHNHNDKPFVRKLARDLENHGVRYWLDEAEMKIGDSLIQKIREGIDGVDYFAVVLSPDSINAPWVVNELEVAMNYQISGKEIKVLPIMLKECEPPGFLIGKLYADFRNEDNYVEAFKRLIQSIGMVFNKNVMSDEKVFDNLGTVLDKASHANIPMMCKPFHRPFQYMGMQVPQAEEIFEHKGNEVGNIIVEDDDCRMYLEAEGNFISYIEVDFKKTIPHYRNQEFDSEIFLGALSIGLSELELVGKKTHSHTYYDHRRKLKINVICLY	275	Salmonella enterica
EDZ3590741.1	MSISVFLSHNHNDKPFVRKLARDLENHGVRYWLDEAEMKIGDSLIQKIREGIDGVDYFAVVLSPDSINAPWVVNELDVAMNYQISGKEIKVLPIMLKECEPPGFLIGKLYADFRNEDNYVETFKRLIQSIGMVFNKNVMSDEKIFDNLGTALDKASHANIPMMCKPFHRPFQYMGMQVPQAEKIFERKGNEVGNIIVEDDDCRMYLEAEGNFISYIEVDFKKTIPHYRNQEFDSEIFLGALSIGLSELELVGKKTHSHTYYDHRRKLKINVICLYDEAPITVSFSSKYYGM	291	Salmonella enterica subsp. enterica serovar Wagenia
EDZ0908152.1	MSISVFLSHNHNDKPFVRKLARDLENHGVRYWLDEAEMKIGDSLIQKIREGIDGVDYFAVVLSPDSMNAPWVVNELDVAMNYQISGKKIKVLPIMLKECEPPGFLIGKLYADFKNEDNYIEAFKRLIQSIGVVFNKNVMSNEKIFDNLGTALDKASHANIPMMCKPFHRPFQYMGMQVPQAEKIFERKGNEVGNIIVEGDDCRMYLEAEGNFISYIEVDFKKTIPHYRNQEFDSEIFLGALSIGLSELELVGKKTHSHTYYDHRRKLKINVFC	273	Salmonella enterica
EDX9835365.1	MSISVFLSHNHNDKPFVRKLARDLENHGVRYWLDEAEMKIGDSLIQKIREGIDGVDYFAVVLSPDSINAPWVVNELEVAMNYQISGKEIKVLPIMLKECEPPGFLIGKLYADFRNEDNYVEAFKRLIQSIGMVFNKNVMSDEKVFDNLGTVLDKASHANIPMMCKPFHRPFQYMGMQVPQAEEIFEHKGNEVGNIIVEDDDCRMYLEAEGNFISYIEVDFKKTIPHYRNQEFDSEIFLGALSIGLSELELVGKKTHSHTYYDHRRKLKINVICLYDEAPITVS	283	Salmonella enterica
EDV8625343.1	MSISVFLSHNHNDKPFVRKLARDLENHGVRYWLDEAEMKIGDSLIQKIREGIDGVDYFAVVLSPDSMNAPWVVNELDVAMNYQISGKKIKVLPIMLKECEPPGFLIGKLYADFKNEDNYIEAFKRLIQSIGVVFNKNVISNEKIFDNLGTALDKASHANIPMMCKPFHRPFQYMGMQVPQAEKIFERKGNEVGNIIVEGDDCRMYLEAEGNFISYIEVDFKKTIPHYRNQEFDSEIFLGALSIGLSELELVGKKTHSHTYYDHRRKLKINVFCLYDEAPITVSFSSKYYGM	291	Salmonella enterica subsp. enterica
EDV2568662.1	MSISVFLSHNHNDKPFVRKLARDLENHGVRYWLDEAEMKIGDSLIQKIREGIDGVDYFAVVLSPDSMNAPWVVNELDVAMNYQINGKKIKVLPIMLKECEPPGFLIGKLYADFKNEDNYIEAFKRLIQSIGVVFNKNVMSNEKIFDNLGTALDKASHANIPMMCKPFHRPFQYMGMQVPQAEKIFERKGNEVGNIIVEGDDCRMYLEAEGNFISYIEVDFKKTIPHYRNQEFDSEIFLGALSIGLSELELVGKKTHSHTYYDHRRKLKINVFCLYDEAPITVSFSSKYYGM	291	Salmonella enterica subsp. enterica serovar Miami
EDV0282614.1	MSISVFLSHNHNDKPFVRKLARDLENHGVRYWLDEAEMKIGDSLIQKIREGIDGVDYFAVVLSPDSINAPWVVNELDVAMNYQISGKEIKVLPIMLKECEPPGFLIGKLYADFRNEDNYVEAFKRLIQSIGMVFNKNVMSDEKVFDNLGTALDKASHANIPIMCKPFHRPFQYMGMQVPQAEKIFECKGNEVGSIFVEDDDCRMHLCAEGNYISFVEVDFKKTIPHYRNQEFDSEIFLGALSIGLSELELVGKKTHSHTYYDHRRKLKINVICLYDEAPITVSFSSKYYGM	291	Salmonella enterica subsp. enterica
EDU6365144.1	MSISVFLSHNHNDKPFVRKLARDLENHGVRYWLDEAEMKIGNSLIQKIREGIDGVDYFAVVLSPDSINAPWVVNELDVAMNYQISGKEIKVLPIMLKECEPPGFLIGKLYADFRNEDNYVEAFKRLIQSIGMVFNKNVMSDEKVFDNLGTALDKASHANIPIMCKPFHRPFQYMGMQVPQAEKIFECKGNEVGSIFVEDGDCRMHLCAEGNYISFVEVDFKKTIPHYRNQEFDSEIFLGALSIGLSELELVGKKTHSHTYYDHRRKLKITVSCLYDEAPITVSFSSKYYGM	291	Salmonella enterica subsp. enterica serovar Florian
EDU4388999.1	MSISVFLSHNHNDKPFVRKLARDLENHGVHYWLDEAEMKIGDSLIQKIREGIDSVDYFAVVLSPDSINAPWVVNELDVAMNYQISGKEIKVLPIMLKECEPPGFLIGKLYADFKNENNYIEAFKRLIQSMGVVFNKNVMHDEKTFKNLGTALDKASHANIPIMCKPFHRPFQYMGMQVPQAEKIFECKGNEVGSIFVEDGDCRMHLCAEGNYISFVEVDLKKTIPHYRNQEFDSEIFLGALSIGLSELELVGKKTHSHTYYDHRRKLKITVSCLYDEAPITVSFSSKYYGM	291	Salmonella enterica subsp. enterica serovar Cuckmere
EDT5754360.1	MSISVFLSHNHNDKPFVRKLARDLENHGVRYWLDEAEMKIGDSLIQKIREGIDGVDYFAVVLSPDSINAPWVVNELDVAMNYQISGKEIKVLPIMLKECEPPGFLIGKLYADFRNEDNYVEAFKRLIQSIGMVFNKNVMSDEKVFDNLGTALDKASHANIPIMCKPFHRPFQYMGMQVPQAEKIFECKGNEVGSIFVEDGDCRMHLCAEGNYISFVEVDFKKTIPHYRNQEFDSEIFLGALSIGLSELELVGKKTHSHTYYDHRRKLKITVSCLYDETPITVSFSSKYYGM	291	Salmonella enterica subsp. enterica serovar Adelaide
EDS3305126.1	MSISVFLSHNHNDKPFVRKLARDLENHGVRYWLDEAEMKIGDSLIQKIREGIDGVDYFAVVLSPDSINAPWVVNELDVAMNYQISGKEIKVLPIMLKECEPPGFLIGKLYADFRNEDNYVEAFKRLIQSIGMVFNKNVMSDEKVSDNLGTALDKASHANIPIMCKPFHRPFQYMGMQVPQAEKIFECKGNEVGSIYVEDDDCRMHLCAEGNYISFVEVDFKKTIPHYRNQEFDSEIFLGALSIGLSELELVGKKTHSHTYYDHRRKLKINVICLYDEAPITVSFSSKYYGM	291	Salmonella enterica subsp. enterica serovar Umbadah
EDH3425306.1	MSISVFLSHNHNDKPFVRKLARDLENHGVRYWLDEAEMKIGDSLIQKIREGIDGVDYFAVVLSPDSMNAPWVVNELDVAMNYQISGKKIKVLPIMLKECEPPGFLIGKLYADFKNEDNYIEAFKRLIQRIGVVFNKNVMSNEKIFDNLGTALDKASHANIPMMCKPFHRPFQYMGMQVPQAEKIFERKGNEVGNIIVEGDDCRMYLEAEGNFISYIEVDFKKTIPHYRNQEFDSEIFLGALSIGLSELELVGKKT	255	Salmonella enterica
EDF8760996.1	MSISVFLSHNHNDKPFVRKLARDLENHGVRYWLDETEMKIGDSLIQKIREGIDGVDYFAAVLSPDSINAPWVVNEPDVAMNYQISGKKIKVLPIMLKECEPPGFLIGKLYADFRNEDNYVKAFKRLMQSIGVVFNKNVMSDEKVFDNLGTALDKASHANIPIMCKPFHRPFQYMGMQVPQAEKIFECKGNEVGSIFVEDDDCRMHLCAEGNYISFVEVDFKKTIPHYRNQEFDSEIFLGALSIGLSELELVGKKTHSHTYYDHRRKLKINVIC	273	Salmonella enterica
EDC9701618.1	MSISVFLSHNHNDKPFVRKLARDLENHGVRYWLDEAEMKIGDSLIQKIREGIDGVDYFAVVLSPDSMNAPWVVNELDVAMNYQISGKKIKVLPIMLKECEPPGFLIGKLYADFKNEDNYIEAFKRLIQSIGVVFNKNVMSNEKIFDNLGTALDKASHANIPMMCKPFHRPFQYMGMQVPQAEKIFERKGNEVGNIIVEGDDCRMYLEAEGNFISYIEVDFKKTIPHYRNQEFDSEIFLGALSIGLSELELVGKKTHSHTYYDHRRKLKINV	271	Salmonella enterica
ECZ5864082.1	MSISVFLSHNHNDKPFVRKLARDLENHGVRYWLDETEMKIGDSLIQKIREGIDGVDYFAVVLSPDSVNAPWVVNEPDVAMNYQISGKKIKVLPIMLKECEPPGFLIGKLYADFRNEDNYVKAFKRLMQSIGVVFNKNVMSDEKVFDNLGTALDKASHANIPIMCKPFHRPFQYMGMQVPQAEKIFECKGNEVGSIFVEDDDCRMHLCAEGNYISFVEVDFKKTIPHYRNQEFDSEIFLGALSIGLSELE	249	Salmonella enterica
ECY8242891.1	MSISVFLSHNHNDKPFVRKLARDLENHGVRYWLDEAEMKIGDSLIQKIREGIDGVDYFAVVLSPDSINAPWVVNELDVAMNYQISGKKIKVLPIILKECEPPGFLIGKLYADFRNEDNYVEAFKKLIQSIGVVFNKNIMSDKNTSDNLGTALDKASHANIPMMCKPFHRPFQYMGMQVPQAEKIFECKGNEVGSIIIEDDDCRMYLEAEGNFISYIEVDFKKTAPHYQNKEFDSEIFLGALSIGLSELDLVGKKTHSHAYYDHRRKLKITVSCLYDEAPITVSFSSKYYGM	291	Salmonella enterica subsp. enterica serovar Remo
ECY1101947.1	MSISVFLSHNHNDKPFVRKLARDLENHGVRYWLDETEMKIGDSLIQKIREGIDGVDYFAVVLSPDSINAPWVVNEPDVAMNYQISGKKIKVLPIMLKECEPPGFLIGKLYADFRNEDNYVKAFKRLMQSIGVVFNKNVMSDEKVFDNLGTALDKASHANIPIMCKPFHRPFQYMGMQVPQAEKIFECKGNEVGSIFVEDDDCRMHLCAEGNYISFVEVDFKKTIPHYRNQEFDSEIFLGALSIG	244	Salmonella enterica
ECX7969350.1	MSISVFLSHNHNDKPFVRKLARDLENHGVRYWLDETEMKIGDSLIQKIREGIDGVDYFAVVLSPDSINAPWVVNEPDVAMNYQISGKKIKVLPIMLKECEPPGFLIGKLYADFRNEDNYVKAFKRLMQSIGVVFNKNVMSDEKVFDNLGTALDKASHANIPIMCKPFHRPFQYMGMQVPQAEKIFECKGNEVGSIFVEDDDCRMHLCAEGNYISFVEVDFKKTIPHYRNQEFDSEIFLGALSIGLSELELVGKKTH	256	Salmonella enterica
ECX7953776.1	MSISVFLSHNHNDKPFVRKLARDLENHGVRYWLDETEMKIGDSLIQKIREGIDGVDYFAVVLSPDSINAPWVVNEPDVAMNYQISGKKIKVLPIMLKECEPPGFLIGKLYADFRNEDNYVKAFKRLMQSIGVVFNKNVMSDEKVFDNLGTALDKASHANIPIMCKPFHRPFQYMGMQVPQAEKIFECKGNEVGSIFVEDYDCRMHLCAEGNYISFVEVDFKKTIPHYRNQEFDSEIFLGALSIGLSE	247	Salmonella enterica
ECX4173843.1	MSISVFLSHNHNDKPFVRKLARDLENHGVRYWLDEAEMKIGDSLIQKIREGIDGVDYFAVVLSPDSINAPWVVNELEVAMNYQISGKEIKVLPIMLKECEPPGFLIGKLYADFRNEDNYVEAFKRLIQSIGMVFNKNVMSDEKVFDNLGTVLDKASHANIPMMCKPFHRPFQYMGMQVPQAEEIFEHKGNEVGNIIVEDDDCRMYLEAEGNFISYIEVDFKKTIPHYRNQEFDSEIFLGALSIGLSELELVGKKTHS	257	Salmonella enterica
ECW8355516.1	MSISVFLSHNHNDKPFVRKLARDLENHGVRYWLDEAEMKIGDSLIQKIREGIDGVDYFAVVLSPDSINAPWVVNELDVAMNYQISGKEIKVLPIMLKECEPPGFLIGKLYADFRNEDNYVEAFKRLIQSIGMVFNKNVMSDEKIFDNLGTALDKASHANIPMMCKPFHRPFQYMGMQVPQAEKIFERKGNEVGNIIVEDDDCRMYLEAEGNFISYIEVDFKKTIPHYRNQEFDSEIFLGALSIGLSELELVGKKTHSHTYYD	262	Salmonella enterica
ECW8337899.1	MSISVFLSHNHNDKPFVRKLARDLENHGVRYWLDEAEMKIGDSLIQKIREGIDGVDYFAVVLSPDSINAPWVVNELDVAMNYQISGKEIKVLPIMLKECEPPGFLIGKLYADFRNEDNYVEAFKRLIQSIGMVFNKNVMSDEKIFDNLGTALDKASHANIPMMCKPFHRPFQYMGMQVPQAEKIFERKGNEVGNIIVEDDDCRMYLEAEGNFISYIEVDFKKTIPHYRNQEFDSEIFLGALSIGLSELELVGKKTHSHTYYDHRRKLKINVICLYDEAP	279	Salmonella enterica
ECW8323100.1	MSISVFLSHNHNDKPFVRKLARDLENHGVRYWLDEAEMKIGDSLIQKIREGIDGVDYFAVVLSPDSINAPWVVNELDVAMNYQISGKEIKVLPIMLKECEPPGFLIGKLYADFRNEDNYVEAFKRLIQSIGMVFNKNVMSDEKIFDNLGTALDKASHANIPMMCKPFHRPFQYMGMQVPQAEKIFERKGNEVGNIIVEDDDCRMYLEAEGNFISYIEVDFKKTIPHYRNQEFDSEIFLGALSIGLSELELV	251	Salmonella enterica
ECP5549606.1	MSISVFLSHNHNDKPFVRKLARDLENHGVRYWLDETEMKIGDSLIQKIREGIDGVDYFAVVLSPDSINAPWVVNEPDVAMNYQISGKKIKVLPIMLKECEPPGFLIGKLYADFRNEDNYVKAFKRLMQSIGVVFNKNVMSDEKVFDNLGTALDKASHANIPIMCKPFHRPFQYMGMQVPQAEKIFECKGNEVGSIFVEDDDCRMHLCAEGNYISFVEVDFKKTIPHYRNQEFDSEIFLGALS	242	Salmonella enterica
ECL2126535.1	MSISVFLSHNHNDKPFVRKLARDLENHGVRYWLDEAEMKIGDSLIQKIREGIDGVDYFAVVLSPDSMNAPWVVNELDVAMNYQISSKKIKVLPIMLKECEPPGFLIGKLYADFKNEDNYIEAFKRLIQSIGVVFNKNVMSNEKIFDNLGTALDKASHANIPMMCKPFHRPFQYMGMQVPQAEKIFERKGNEVGNIIVEGDDCRMYLEAEGNFISYIEVDFKKTIPHYRNQEFDSEIFLGALSIGLSELELVGKKTHSHTYYDHRRKLKINVFCLYDEAPITVSFSSKYYGM	291	Salmonella enterica subsp. enterica serovar Veneziana
ECK6621645.1	MSISVFLSHNHNDKPFVRKLARDFENHGVRYWLDEAEMKIGDSLIQKIREGIDGVDYFAVVLSPDSINAPWVVNELDVAMNYQISGKKIKVLPIMLKECEPPGFLIGKLYADFRDEDNYVEAFKRLIQSIGMVFNKNVMSDEKTFDNLGTALDKASHANIPMMCKPFHRPFQYMGMQVPQAEKIFECKGNEVGSIFVGDDDCRMHLCAEGNYISFVEVDFKKTVPHYKNQEFDSEIFLGALSIGLSELELVGKKTHSHTYYDHRRKLKITVNCLYDEGPISVSFSSKYYGM	291	Salmonella enterica
ECJ9889226.1	MSISVFLSHNHNDKPFVRKLARDLENHGVRYWLDETEMKIGDSLIQKIREGIDGVDYFAVVLSPDSINAPWVVNEPDVAMNYQISGKKIKVLPIMLKECEPPGFLIGKLYADFRNEDNYVKAFKRLMQSIGVVFNKNVMSDEKVFDNLGTALDKASHANIPIMCKPFHRPFQYMGMQVPQAEKIFECKGNEVGSIFVEDDDCRMHLCAEGNYISFVEVDFKKTIPHYRNQEFDSEIFLGALSIGLSELEL	250	Salmonella enterica
ECJ8010086.1	MSISVFLSHNHNDKPFVRKLARDLENHGVRYWLDETEMKIGDSLIQKIREGIDGVDYFAVVLSPDSINAPWVVNEPDVAMNYQISGKKIKVLPIMLKECEPPGFLIGKLYADFRNEDNYVKAFKRLMQSIGVVFNKNVMSDEKVFDNLGTALDKASHANIPIMCKPFHRPFQYMGMQVPQAEKIFKCKGNEVGSIFVEDDDCRMHLCAEGNYISFVEVDFKKTIPHYRNQEFDSEIFLGALSIGLSELELVGKKT	255	Salmonella enterica
ECH3101415.1	MSISVFLSHNHNDKPFVRKLARDLENHGVRYWLDETEMKIGDSLIQKIREGIDGVDYFAVVLSPDSINAPWVVNEPDVAMNYQISGKKIKVLPIMLKECEPPGFLIGKLYADFRNEDNYVKAFKRLMQSIGVVFNKNVMSDEKVFDNLGTALDKASHANIPIMCKPFHRPFQYMGMQVPQAEKIFECKGNEVGSIFVEDDDCRMHLCAEGNYISFVEVDFKKTIPHYRNQEFDSEIFLGALSIGLSE	247	Salmonella enterica
ECC9473704.1	MSISVFLSHNHNDKPFVRKLARDLENHGVRYWLDEAEMKIGDSLIQKIREGIDGVDHFAVVLSPDSINAPWVVNELDVAMNYQISGKEIKVLPIMLKECEPPGFLIGKLYADFRNEDNYVEAFKRLIQSIGMVFNKNVMSDEKVFDNLGTALDKASHANIPMMCKPFHRPFQYMGMQVPQAEKIFERKGNEVGNIIVEDDNCRMYLEAEGNFISYIEVDFKKTIPHYRNQEFDSEIFLGALSIGLSELELVGKKTHSHTYYDHRRKLKINVICLYDEAPITVSFSSKYYGM	291	Salmonella enterica subsp. enterica
ECC9025534.1	MSISVFLSHNRNDKPFVRKLARDLENHGVRYWLDEAEIKIGDSLIQKIREGIDGVDYFAVVLSPDSINAPWVVNELDVAMNYQISGKEIKVLPIMLKECEPPGFLIGKLYADFRNEDNYVEVFKRLIQSIGMVFNKNVMSDEKVFDNLGTALDKASHANIPMMCKPFHRPFQYMGMQVPQAEKIFERKGNEVGNIIVEDDDCRMYLEAEGNFISYIEVDFKKTIPHYRNQEFDSEIFLGALSIGLSELELVGKKTHSHTYYDHRRKLKINVICLYDEAPITVSFSSKYYGM	291	Salmonella enterica subsp. enterica
ECC3380546.1	MSISVFLSHNHNDKPFVRKLARDLENHGVRYWLDEAEMKIGDSLIQKIREGIDGVDYFAVVLSPDSMNAPWVVNELDVAMNYQISGKKIKVLPIMLKECEPPGFLIGKLYADFKNEDNYIEAFKRLIQSIGVVFNKNVMSNEKIFDNLGTALDKASHANIPMMCKPFHRPFQYMGMQVPQAEKIFERKGNEVGNIIVEGDDCRMYLEAEGNFISYIEVDFKKTTPHYRNQEFDSEIFLGALSIGLSELELVGKKTHSHTYYDHRRKLKTNVFCLYDEAPITVSSSSKYYGM	291	Salmonella enterica subsp. enterica serovar Manchester
EBY0802217.1	MSISVFLSHNHNDKPFVRKLARDLENHGVRYWLDEAEMKIGDSLIQKIREGIDGVDYFAVVLSPDSINAPWVVNELDVAMNYQISGKEIKVLPIMLKECEPPGFLIGKLYADFRNEDNYVEAFKRLIQSIGMVFNKNVMSDEKIFDNLGTALDKASHANIPMMCKPFHRPFQYMGMQVPQAEKIFERKGNEVGNIIVEDDDCRMYLEAEGNFISYIEVDFKKTIPHYRNQEFDSEIFLGTLSIGLSELELVGKKTHSHTYYDHRRKLKINVICLYDEAPITVSFSSKYYGM	291	Salmonella enterica subsp. enterica serovar Berlin
EBX6018522.1	MSISVFLSHNHNDKPFVRKLARDLENHGVHYWLDEAEMKIGDSLIQKIREGIDSVDYFAVVLSPDSINAPWVVNELDVAMNHQINGKKIKVLPIMLKECDPPGFLVGKLYADFRNEDNYVEAFKRLIQSMGVVFNKNVMRDEKTFNNLGTALDKASHANIPIMCKPFHRPFQYMGMQVPQAEKIFECKGNEVGSIFVEDDDCRMHLCAEGNYISFVEVDFKKTVPHYRNQEFDSEIFLGALSIGLSELELVGKKTHSHTYYDHRRKLKITVSCLYDEAPMTVSFSSKYYGM	291	Salmonella enterica subsp. enterica serovar Dortmund
EBX4280679.1	MSISVFLSYNHNDKPFVRKLARDLENHGVRYWLDEAEMKIGDSLIQKIREGIDGVDYFAVVLSPDSMNAPWVVNELDVAMNYQISGKKIKVLPIMLKECEPPGFLIGKLYADFKNEDNYIEAFKRLIQRIGVVFNKNVMSNEKIFDNLGTALDKASHANIPMMCKPFHRPFQYMGMQVPQAEKIFERKGNEVGNIIVEGDDCRMYLEAEGNFISYIEVDFKKTIPHYRNQEFDSEIFLGALSIGLSELELVGKKTHSHTYYDHRRKLKINVFCLYDEAPITVSFSSKYYGM	291	Salmonella enterica subsp. enterica serovar Napoli
EBW6550733.1	MSISVFLSHNHNDKPFVRKLARDLENHGVRYWLDEAEMKIGDSLIQKIREGIDGVDYFAVVLSPDSINAPWVVNELDVAMNYQISGKKIKVLPIMLKECEPPGFLIGKLYADFRNEDNYVEAFKKLIQSIGVVFNKNIMSDKNTSDNLGTALDKASHANIPMMCKPFHRPFQYMGMQVPQAEKIFECKGNEVGSIIIEDDDCRMYLEAEGNFISYIEVDFKKTAPHYQNKEFDSEIFLGALSIGLSELDLVGKKTHSHAYYDHRRKLKITVSCLYDEAPITVSFSSKYYGM	291	Salmonella enterica subsp. enterica serovar Stockholm
EBU9233044.1	MSISVFLSHNHNDKPFVRKLARDLENHGVRYWLDEAEMKIGDSLIQKIREGIDGVDYFAVVLSPDSMNAPWVVNELDVAMNYQISGKKIKVLPIMLKECEPPGFLIGKLYADFKNEDNYIEAFKRLIQSIVVVFNKNVMSNEKIFDNLGTALDKASHANIPMMCKPFHRPFQYMGMQVPQAEKIFERKGNEVGNIIVEGDDCRMYLEAEGNFISYIEVDFKKTIPHYRNQEFDSEIFLGALSIGLSELELVGKKTHSHTYYDHRRKLKINVFCLYDEAPITVSFSSKYYGM	291	Salmonella enterica subsp. enterica serovar Ndolo
EBU7767774.1	MSISVFLSHNHNDKPFVRKLARDLENHGVRYWLDEAEMKIGDSLIQKIREGIDGVDYFAVVLSPDSINAPWVVNELDVAMNYQISGKKIKVLPIMLKECEPPGFLIGKLYADFRNEDNYVKAFKRLMQSIGVVFNKNVMSDEKTFDNLGTALDKASHANIPIMCKPFHRPFQYMGMQVPQAEKIFECKGNEVGSIFVEDDDCRMHLCAEGNYISFVEVDFKKTIPHYRNQEFDSEIFLGALSIGLSELELVGKKTHSHTYYDHRRKLKINVICLYDEAPITVSFSSKYYGM	291	Salmonella enterica subsp. enterica serovar Rovaniemi
EBR2042297.1	MSISVFLSHNHNDKPFVRKLARDLENHGVRYWLDEAEMKIGDSLIQKIREGIDGVDYFAVVLSPDSINAPWVVNELDVAMNYQISGKEIKVLPIMLKECEPPGFLIGKLYADFRNEDNYVEAFKRLIQSIGMVFNKNVMSDEKIFDNLGTALDKASHANIPMMCKPFHRPFQYMGMQVPQAEKIFERKGNEVGNIIVEDDDCRMYLEAEGNFISYIEVDFKKTIPHYRNQEFDSEIFLGALSIGLSELELVGKKTHSHTYYDHRRKLKINVICLYDEAPITVSFSSKY	288	Salmonella enterica
EBQ6226079.1	MSISVFLSHNHNDKPFVRKLARDLENHGVRYWLDEAEMKIGDSLIQKIREGIDGVDYFAVVLSPDSMNAPWVVNELDVAMNYQISGKKIKVLPIMLKECEPPGFLIGKLYADFKNEDNYIEAFKRLIQSIGVFFNKNVMSNEKIFDNLGTALDKASHANIPMMCKPFHRPFQYMGMQVPQAEKIFERKGNEVGNIIVEGDDCRMYLEAEGNFISYIEVDFKKTIPHYRNQEFDSEIFLGALSIGLSELELVGKKTHSHTYYDHRRKLKINVFCLYDEAPITVSFSSKYYGM	291	Salmonella enterica subsp. enterica serovar Napoli
EBQ5447732.1	MSISVFLSHNHNDKPFVRKLARDLENHGVRYWLDEAEMKIGDSLIQKIREGIDGVDYFAVVLSPDSINAPWVVNELEVAMNYQISGKEIKVLPIMLKECEPPGFLIGKLYADFRNEDNYVEAFKRLIQSIGMVFNKNVMSDEKVFDNLGTVLDKASHANIPMMCKPFHRPFQYMGMQVPQAEEIFEHKGNEVGNIIVEDDDCRMYLEAEGNFISYIEVDFKKTIPHYRNQEFDSEIFLGALSIGLSELELVG	252	Salmonella enterica
EBO8101251.1	MSISVFLSHNHNDKPFVRKLARDLENHGVRYWLDEAEMKIGDSLIQKIREGIDGVDYFAVVLSPDSINAPWVVNELDVAMNYQISGKEIKVLPIMLKECEPPGFLIGKLYADFRNEDNYVEAFKRLIQSIGMVFNKNVMSDEKVFDNLGTALDKASHANIPMMCKPFHRPFQYMGMQVPQAEKIFERKGNEVGNIIVEDDDCRMYLEAEGNFISYIEVDFKKTIPHYRNQEFDSEIFLGALSIGLSELELVGKKTHSHTYYDHHRKLKINVICLYDEAPITVSFSSKYYG	290	Salmonella enterica
EBO4935050.1	MSISVFLNHNHNDKPFVRKLARDLENHGVRYWLDEAEMKIGDSLIQKIREGIDGVDYFAVVLSPDSINAPWVVNELDVAMNYQISGKEIKVLPIMLKECEPPGFLIGKLYADFRNEDNYVEAFKRLIQSIGMVFNKNVMSDEKVFDNLGTALDKASHANIPIMCKPFHRPFQYMGMQVPQAEKIFECKGNEVGSIFVEDGDCRMHLCAEGNYISFVEVDFKKTIPHYRNQEFDSEIFLGALSIGLSELELVGKKMHSHTYYDHRRKLKITVSCLYDEAPITVSFSSKYYGM	291	Salmonella enterica
EBN9368014.1	MSISVFLSHNHNDKPFVRKLARDLENHGVRYWLDEAEMKIGDSLIQKIREGIDSVDYFAVILSPDSINAPWVVNELDVAMNHQINGKKIKVLPIMLKECDPPGFLIGKLYADFKNEDNYVEAFKRLIQSIGMVFNKNVMSDEKIFDNLGTALDKASHANIPMMCKPFHRPFQYMGMQVPQAEKIFECKGNEVGNIIVEDDDCRMYLEAEGNFISYIEVDFKKTIPHYRNQEFDSEIFLGALSIGLSELELVGKKTHSHIYYDHRRKLK	268	Salmonella enterica
EBH0652876.1	MSISVFLSHNHNDKPFVRKLARDLENHGVRYWLDETEMKIGDSLIQKIREGIDGVDYFAVVLSPDSINAPWVVNEPDVAMNYQISGKKIKVLPIMLKECEPPGFLIGKLYADFRNEDNYVKAFKRLMQSIGVVFNKNVMSDEKVFDNLGTALDKASHANIPIMCKPFHRPFQYMGMQVPQAEKIFECKGNEVGSIFVEDDDCRMHLCAEGNYISFVEVDFKKTIPHYRNQEFDSEIFLGALSIGLSELE	249	Salmonella enterica
EBB5628022.1	MSISVFLSHNHNDKPFVRKLARDLENHGVRYWLDETEMKIGDSLIQKIREGIDGVDYFAVVLSPDSINAPWVVNEPDVAMNYQISGKKIKVLPIMLKECEPPGFLIGKLYADFRNEDNYVKAFKRLMQSIGVVFNKNVMSDEKVFDNLGTALDKASHANIPIMCKPFHRPSQYMGMQVPQAEKIFECKGNEVGSIFVEDDDCRMHLCAEGNYISFVEVDFKKTIPHYRNQEFDSEIFLGALSIGLSELELVGK	253	Salmonella enterica
EBB2203605.1	MSISVFLSHNHNDKPFVRKLARDLENHGVRYWLDETEMKIGDSLIQKIREGIDGVDYFAAVLSPDSINAPWVVNEPDVAMNYQISGKKIKVLPIMLKECEPPGFLIGKLYADFRNEDNYVKAFKRLMQSIGVVFNKNVMSDEKVFDNLGTALDKASHANIPIMCKPFHRPFQYMGMQVPQAEKIFECKGNEVGSIFVEDDDCRMHLCAEGNYISFVEVDFKKTIPHYRNQEFDSEIFLGALSIGLSELELVGKKTHSHTYYDHRRKLKINVICLYDEAPITVSFSSKYYGM	291	Salmonella enterica
EAZ7775359.1	MSISVFLSHNHNDKPFVRKLARDLENHGVRYWLDEAEMKIGDSLIQKIREGIDGVDYFAVVLSPDSMNAPWVVNELDVAMNYQISGKKIKVLPIMLKECEPPGFLIGKLYADFKNEDNYIEAFKRLIQSIGVVFNKNVMSNEKIFDNLGTALDKASHANIPMMCKPFHRPFQYMGMQVPQAEKIFERKGNEVGNIIVEGDDCRMYLEAEGNFISYIEVDFKKTIPHYRNQEFDSEIFLGALSIGLSELELVGK	253	Salmonella enterica
EAX5133301.1	MSISVFLSHNHNDKPFVRKLARDLENHGVRYWLDEAEMKIGDSLIQKIREGIDGVDYFAVVLSPDSMNAPWVVNELDVAMNYQISGKKIKVLPIMLKECEPPGFLIGKLYADFKNEDNYIEAFKRLIQRIGVVFNKNVMSNEKIFDNLGTALDKASHANIPMMCKPFHRPFQYMGMQVPQAEKIFERKGNEVGNIIVEGDDCRMYLEAEGNFISYIEVDFKKTIPHYRNQEFDSEIFLGALS	242	Salmonella enterica
EAW0369473.1	MSISVFLSHNHNDKPFVRKLARDLENHGVRYWLDEAEMKIGDSLIQKIREGIDGVDYFAVVLSPDSMNAPWVVNELDVAMNYQISGKKIKVLPIMLKECEPPGFLIGKLYADFKNEDNYIEAFKRLIQRIGVVFNKNVMSNEKIFDNLGTALDKASHANIPMMCKPFHRPFQYMGMQVPQAEKIFERKGNEVGNIIVEGDDCRMYLEAEGNFISYIEVDFKKTIPHYRNQEFDSEIFLGALSIGLSELELVG	252	Salmonella enterica
EAT5893625.1	MSISVFLSHNHNDKPFVRKLARDLENHGVRYWLDEAEMKIGDSLIQKIREGIDGVDYFAVVLSPDSINAPWVVNELDVAMNYQISGKEIKVLPIMLKECEPPGFLIGKLYADFRNEDNYVEAFKRLIQSIGMVFNKNVMSDEKIFDNLGTALDKASHANIPMMCKPFHRPFQYMGMQVPQAEKIFERKGNEVGNIIVEDDDCRIYLEAEGNFISYIEVDFKKTIPHYRNQEFDSEIFLGALSIGLSELELVGKKTHSHTYYDHRRKLKINVICLYDEAPITVSFSSKYYGM	291	Salmonella enterica
EAT5129439.1	MSISVFLSHNHNDKPFVRKLARDLENHGVRYWLDETEMKIGDSLIQKIREGIDGVDYFAVVLSPDSINAPWVVNEPDVAMNYQISGKKIKVLPIMLKECEPPGFLIGKLYADFRNEDNYVKAFKRLMQSIGVVFNKNVMSDEKVFDNLGTALDKASHANIPIMCKPFHRPFQYMGMQVPQAEKIFECKGNEVGSIFVEDDDCRMHLCAEGNYISFVEVDFKKTIPHYRNQEFDSEIFLGALSIGLSELELV	251	Salmonella enterica
EAP8318746.1	MSISVFLSHNHNDKPFVRKLARDLENHGVRYWLDEAEMKIGDSLIQKIREGIDGVDYFAVVLSPDSINAPWVVNELDVAMNYQISGKEIKVLPIMLKECEPPGFLIGKLYADFRNEDNYVEAFKRLIQSIGMVFNKNVMSDEKIFDNLGTALDKASHANIPMMCKPFHRPFQYMGMQVPQAEKIFERKGNEVGNIIVEDDDCRMYLEAEGNFISYIEVDFKKTIPHYRNQEFDSEIFLGALSIGLSELELVG	252	Salmonella enterica
EAP1059774.1	MSISVFLSHNHNDKPFVRKLARDLENHGVRYWLDETEMKIGDSLIQKIREGIDGVDYFAVVLSPDSINAPWVVNEPDVAMNYQISGKKIKVLPIMLKECEPPGFLIGKLYADFRNEDNYVKAFKRLMQSIGVVFNKNVMSDEKVFDNLGTALDKASHANIPIMCKPFHRPFQYMGMQVPQAEKIFECKGNEVGSIFVEDDDCRMHLCAEGNYISFVEVDFKKTIPHYRNQEFDSEIFLGALSIGLSELELVGKKT	255	Salmonella enterica
EAO9771053.1	MSISVFLSHNHNDKPFVRKLARDLENHGVRYWLDEAEMKIGDSLIQKIREGIDGVDYFAVVLSPDSINAPWVVNELEVAMNYQISGKEIKVLPIMLKECEPPGFLIGKLYADFRNEDNYVEAFKRLIQSIGMVFNKNVMSDEKVFDNLGTVLDKASHANIPMMCKPFHRPFQYMGMQVPQAEEIFEHKGNEVGNIIVEDDDCRMYLEAEGNFISYIEVDFKKTIPHYRNQEFDSEIFLGALSIGLSELELVGKKTHSHTYYDHRRKLKINVICLYDEAPITVSFSSKYYGM	291	Salmonella enterica
EAO1545073.1	MSISVFLSHNHNDKPFVRKLARDLENHGVRYWLDETEMKIGDSLIQKIREGIDGVDYFAVVLSPDSINAPWVVNEPDVAMNYQISGKKIKVLPIMLKECEPPGFLIGKLYADFRNEDNYVKAFKRLMQSIGVVFNKNVMSDEKVFDNLGTALDKASHANIPIMCKPFHRPFQYMGMQVPQAEKIFECKGNEVGSIFVEDDDCRMHLCAEGNYISFVEVDFKKTIPHYRNQEFDSEIFLGALSIGLSELELVGK	253	Salmonella enterica
EAN8366347.1	MSISVFLSHNHNDKPFVRKLARDLENHGVRYWLDEAEMKIGDSLIQKIREGIDGVDYFAVVLSPDSINAPWVVNELDVAMNYQISGKEIKVLPIMLKECEPPGFLIGKLYADFRNEDNYVEAFKRLIQSIGMVFNKNVMSDEKIFDNLGTALDKASHANIPMMCKPFHRPFQYMGMQVPQAEKIFERKGNEVGNIIVEDDDCRMYLEAEGNFISYIEVDFKKTIPHYRNQEFDSEIFLGALSIGLSELELVGKKTHSHTYYDHR	264	Salmonella enterica
EAN7005715.1	MSISVFLSHNHNDKPFVRKLARDLENHGVRYWLDEAEMKIGDSLIQKIREGIDGVDYFAVVLSPDSINAPWVVNELDVAMNYQISGKEIKVLPIMLKECEPPGFLIGKLYADFRNEDNYVEAFKRLIQSIGMVFNKNVMSDEKIFDNLGTALDKASHANIPMMCKPFHRPFQYMGMQVPQAEKIFERKGNEVGNIIVEDDDCRMYLEAEGNFISYIEVDFKKTIPHYRNQEFDSEIFLGALSIGLSELELVGKKTHSHTYYDHRRKLKINVICLYDEAPITVSFSSK	287	Salmonella enterica
EAN6186845.1	MSISVFLSHNHNDKPFVRKLARDLENHGVHYWLDEAEMKIGDSLIQKIREGIDSVDYFAVVLSPDSINAPWVVNELDVAMNYQISGKEIKVLPIMLKECEPPGFLIGKLYADFKNENNYIEAFKRLIQSMGVVFNKNVMHDEKTFKNLGTALDKAYHANIPIMCKPFHRPFQYMGMQVPQAEKIFECKGNEVGSIFVEDGDCRMHLCAEGNYISFVEVDFKKTIPHYRNQEFDSEIFLGALSIGLSELELVGKKTHSHTYYDHRRKLKITVSCLYDEAPITVSFSSKYYGM	291	Salmonella enterica
EAN0775924.1	MSISVFLSHNHNDKPFVRKLARDLENHGVRYWLDEAEMKIGDSLIQKIREGIDGVDYFAVVLSPDSMNAPWVVNELDVAMNYQISGKKIKVLPIMLKECEPPGFLIGKLYADFKNEDNYIEAFKRLIQSIGVVFNKNVMSNEKIFDNLGTALDKASHANIPMMCKPFHRPFQYMGMQVPQAEKIFERKGNEVGNIIVEGDDCRMYLEAEGNFISYIEVDFKKTIPHYRNQEFDSEIFLGALSIGLSELELVGKKTHSHTYYDHRRKLKINVFCLYDEAPITVS	283	Salmonella enterica
EAM8770194.1	MSISVFLSHNHNDKPFVRKLARDLENHGVRYWLDEAEMKIGDSLIQKIREGIDGVDYFAVVLSPDSMNAPWVVNELDVAMNYQISGKKIKVLPIMLKECEPPGFLIGKLYADFKNEDNYIEAFKRLIQSIGVVFNKNVMSNEKIFDNPGTALDKASHANIPMMCKPFHRPFQYMGMQVPQAEKIFERKGNEVGNIIVEGDDCRMYLEAEGNFISYIEVDFKKTIPHYRNQEFDSEIFLGALSIGLSELELVGKKTHSHTYYDHRRKLKINFFCLYDEAPITVSFSSKYYGM	291	Salmonella enterica
EAM8569298.1	MSISVFLSHNHNDKPFVRKLARDLENHGVRYWLDEAEMKIGDSLIQKIREGIDSVDYFAVILSPDSINAPWVVNELDVAMNHQINGKKIKVLPIMLKECDPPGFLIGKLYADFKNEDNYVEAFKRLIQSIGMVFNKNVMSDEKIFDNLGTALDKASHANIPMMCKPFHRPFQYMGMQVPQAEKIFECKGNEVGNIIVEDDDCRMYLEAEGNFISYIEVDFKKTIPHYRNQEFDSEIFLGALSIGLSELELVGKKTHSHIYYDHRRKLKINVICLYDEAPITVSFSSKYYGM	291	Salmonella enterica
EAM8282625.1	MSISVFLSHNHNDKPFVRKLARDLENHGVRYWLDEAEMKIGDSLIQKIREGIDGVDYFAVVLSPDSINAPWVVNELDVAMNYQISGKEIKVLPIMLKECEPPGFLIGKLYADFRNEDNYVEAFKRLIQSIGMVFNKNVMSDEKIFDNLGTALDKASHANIPMMCKPFHRPFQYMGMQVPQAEKIFERKGNEVGNIIVEDDDCRMYLEAEGNFISYIEVDFKKTIPHYRNQEFDSEIFLGALSIGLSELELVGKKTHSHTYYDHRRKLKINVICLYDEAPITVSFSSKYYGM	291	Salmonella enterica
EAM2866544.1	MSISVFLSHNHNDKPFVRKLARDLENHGVRYWLDEAEMKIGDSLIQKIREGIDGVDYFAVVLSPDSMNAPWVVNELDVAMNYQISGKKIKVLPIMLKECEPPGFLIGKLYADFKNEDNYIEAFKRLIQSIGVVFNKNVMSNEKIFDNLGTALDKASHANIPMMCKPFHRPFQYMGMQVPQAEKIFERKGNEVGNIIVEGDDCRMYLEAEGNFISYIEVDFKKTIPHYRNQEFDSEIFLGALSIGLSELELVGKKTHSHTYYDHRRKLKINFFCLYDEAPITVSFSSKYYGM	291	Salmonella enterica
EAB7345173.1	MSISVFLSHNHNDKPFVRKLAKDLENHGVRYWLDEAEMKIGDSLIQKIREGIDGVDYFAVVLSPDSINAPWVVNELDVAMNYQISGKEIKVLPIMLKECEPPGFLIGKLYADFRNEDNYVEAFKRLIQSIGMVFNKNVMSDEKVFDNLGTALDKASHANIPIMCKPFHRPFQYMGMQVPQAEKIFECKGNEVGSIFVEDGDCRMHLCAEGNYISFVEVDFKKTIPHYRNQEFDSEIFLGALSIGLSELELVGKKTHSHTYYDHRRKLKITVSCLYDEAPITVSFSSKYYGM	291	Salmonella enterica subsp. enterica serovar Epalinges
EAA7842890.1	MSIRVFLSHNHNDKPFVRKLARDLGNHGVRYWLDEAEMKIGDSLIQKIREGIDSVDYFAVVLSPDSINAPWVVNELDVAMNYQISGKKIKVLPIMLKECEPPGFLIGKLYADFRNKDNYVEAFKRLIQSIGMVFNKNVMSDEKIFDNLGTALDKASHANIPIMCKPFHRPFQYMGMQVPQAEKIFECKGNEVGSIFVEDNDCRMHLCAEGNYISFVEVDFKKTIPHYRNQEFDSEIFLGALSIGLSELELVGKKTHSHTYYDHRRKLKITVCCLYDEAPITVSFSSKYYGM	291	Salmonella enterica
EAA6341886.1	MSISVFLSHNHNDKPFVRKLARDLENHGVRYWLDEAEMKIGDSLIQKIREGIDGVDYFAVVLSPDSMNAPWVVNELDVAMNYQISGKKIKVLPIMLKECEPPGFLIGKLYADFKNEDNYIEAFKRLIQSIGVVFNKNVMSSEKIFDNLGTALDKASHANIPMMCKPFHRPFQYMGMQVPQAEKIFERKGNEVGNIIVEGDDCRMYLEAEGNFISYIEVDFKKTIPHYRNQEFDSEIFLGALSIGLSELELVGKKTHSHTYYDHRRKLKINVFCLYDEAPITVSFSSKYYGM	291	Salmonella enterica subsp. enterica serovar Veneziana
EAA2819523.1	MSISVFLSHNHNDKPFVRKLARDLENHGVRYWLDETEMKIGDSLIQKIREGIDGVDYFAVVLSPDSINAPWVVNEPDVAMNYQISGKKIKVLPIMLKECEPPGFLIGKLYADFRNEDNYVKAFKRLMQSIGVVFNKNVMSDEKVFDNLGTALDKASHANIPIMCKPFHRPFQYMGMQVPQAEKIFECKGNEVGSIFVEDDDCRMHLCAEGNYISFVEVDFKKTIPHYRNQEFDSEIFLGALSIGLSELELVG	252	Salmonella enterica
CUX66750.1	MVVNVRRLSVVFGFDSLLRCTLALSAFISYSHADEKYLDRLHKHMSLLQREGSVETWTDHQIVAGAKLDKAVMDALRSSDLFIALVSPDYIASNYCYEKEFEEALRLFENGKLHIVPVIVEPCDWLSSPFRQFMALPKDGKPISEWTNANVAYLDVVSGIRRLVSTGKTDTVPVGTGPSAAVTSGRRIKIKQEFDSIQRGEFIDQAYEVIRDYFKSSCDELSGIDDLKAKFHRMSDSSFTCTVVNRGIKGGREAHITVHNSKGSRHHFGDINYVFEAHAGTNTSNGSIRVNADDYNMYLTLGFGGLMGRDNSKYDAQQAAEALWLEFIGHAGIEYD	336	Agrobacterium sp. NCPPB 925
BCU79083.1	MKFEAAAVESLFSVLDAVAWLDLPDIRKISQFAGIDPRTAGKLLKNCVTIGLLESINDESYLLTLPYPYKGSSGQKKAVVREALVKMPLMIHLRQFMKLGDVIDDGLRKAATVVGVVNYAPSALAPLVKWAKEMGALERDLIVEDLVDEATAQKEERHSAKDKELVVFLSHSSKDKPFVRQLAADLTNAGVTVWLDERRILVGDSIVEKIGQGLAESDFFLIVLSENSVVSEWVKRELNNALFKEVEKRDVHILPIRLDECEVPPLIVGKKYADFSKSYKDGLSDLLQVFESKRL	295	Luteolibacter sp. LG18
BBL01315.1	MRFEPIKLDSIFHVLDGVSWLDKPDNSEISQFSGLDPRTVGKAIKNCLNMGIVTESSRGAYVLTIPYPFKGSESQKKTVLKEAIFKMPLIASVRQFLKLGDTIDNATRKAATVQKITNYEKLAIEPLIKWADQLGALSLDTMYEDFAEEGVQIKEERHQSASNAPVIFLSHSSQDKPFIRQLAADLSKEGIIVWLDEQQIKVGDSINDKISQGLAESDYFVIALSQHSINSEWVKRELNSAMITEIESKKVHVLPVKISDCQIPVLLRDKKHADFTSSYKSGLNELIKTLKE	292	Alistipes onderdonkii subsp. vulgaris

## Sheet: association with Cas10
genome accession	contig and translation number	Cas10 protein sequence	presence of HD domain
GCA_015231525.1_ASM1523152v1	JADGBL010000068.1_7	MMSQYLIAVAVGPVQEFIASARKLRDLWYGSYLLSELSKSVARSFAAEECELIFPAVVNGNDLEADSSMNVANKILVLSPAGSDPEILVSKARKAFLEHWKSLCSKALKEVPGKLIDEKMFWQQVDDFGEFFAAWYPYDVETYVDCRKKVEEKLSGRKSFRSFMAPTWKGAGKPKSSLDGIRESVLKTGGRKTHLSFMFKKGEHLDALGIVKRFGPWTSTNRPYFDNLAQVAIQPYLAGLHRTACDDSTIAEIITTLPCGANLYPWDEQLPPVNMAIWEGWPEALPPELLHPAVFEEEKNESASPETHQAWENLGKRVRHLWKKTAEPQPYAAFLMGDGDHMGEALNCINTVEHHQRFSQKLDEFAREVHGTVESCEGRVIYSGGDDVMAYVPLHKVLD…	No
GCA_040219065.1_ASM4021906v1	JAVJTD010000431.1_3	MTAHLLLVTLGPVQDFIAQARRTRDLWYGSHLLSELGRAAARALLDGRANLVFPSLEAGDAQLAACLAPLRRDKTPPQNIANKLLAVVPNGVDPQHLAKNAREAVADYWRDQVAAPVKTKCSGLLAQKIDEVWKEQIESFLEFAASWLPLGDYAQTRRQLERAIAGRKLLRDFDPWTHWRGNAPKSSLDGARESVLRRPKANRQGNEPVRDALLASKYRIADGEQLDAVGLVKRAGGEPEQFVPVVNVALASWLQHASQVASTGLAAIEKACGDAGVSRVNRTDLPCVQPFTFDGSVLLPNRWRSVFEEQGLQGDPEAWGRQHVRPLFRALDEPYPYVACLVADGDRMGRTIDSIESADAHRAFSKALAGFADTARRIVEQEYRGALVYAGGDDVLAFI…	No
GCA_021646465.1_ASM2164646v1	SOET01000023.1_10	MNDTVYKIAIAAFLHDIGKFAERARGHFHVDPEFINNHANLYQPFFNGRHTHKHAVYTAAFIDHIEKFLPKKFNKGNWGLDDNFMNLAAGHHNPVTPLQWVIAIADRVSSGFDRDEFEDYNKEIGFRDYKKTRLLTLFEGISPDEQRKEDSLESYKFRYPLKELSPSNIFPIDKEEYMLLDGAQASKEYDELFLGFIAALENLHHKQHIPLWFEHFDNLLMIYASHIPAATVGKVVPDVSLYDHSKTTSALASAIYLYHLQRKTMEIEKIRDYEDKKFLLVTGDFYGIQNFIFTEGGSANKAVAKLLRGRSFAVSLISELAADMLCREIGLTNSSIILNAAGKFTILAPNTKETRDKITAVEEEINKRLIGMFYGEVSLGISFIAAACNDFVSKEKEKG…	Yes
GCA_021646465.1_ASM2164646v1	SOET01000005.1_64	MTIHAVFIDTVSIQRYVFGSNKLKENIGASHLIEEVYKSFLQETVRNIFSNSEYDDTFMQWEENPDEYLIKKEEIKFEVGYIGGGNALLFFKDEVKLKTFVKEWTRSLLVKTPGIVTTVAFGAFNLNNFQTEIDTLFRKLQENKRRLIPQMVIPRHGITAECSHTGFSMDVWNDKEPEDKQDYVSSVAYAKIVASKYATDKLEKKYTTILGESYRFTDQLDELGQRKGEDSHIAIVHIDGNSMGDRFRGAQTLKAIRELSKTIRNATEESFRKLLYEITSGFNDIQDTLGYDTDDKKKKYPAVKGKANLPIRPIIIGGDDITFVCEGRLGVYFAKLFLKFFEEQDVSDGKKIFSSAGIAVTKTKYPFYRGYELAEVLCKNAKKRRREVPERHAVDGSWI…	No
GCA_036916575.1_ASM3691657v1	JBALGC010000092.1_4	MTDDFDWLLPDSYRKPVIPEKEPPLVVLALDTLNNAEDKVLRDWIEKVFPNILDYFSLKPAKGMSLEAAEKLAVNVKTEKKDKILTKLVEHKDQSLAIHLLNAAVGGWTLVKLANLDELEQRLYLAAVTLHDLNKIVLTQLGNVRMDGKEWDKYHHYFNVWAETLGLWKFISGEYWQDIAFLAQNAEDARGANLTLANFQEIQLAPEHLMDLAEFVRFADLLASMAHRPDSLYQENIQAIVRRRLKDKYVIRHHRTIENRGLLTQTIHNAVLEKAREVGWKAFLFFPDGITYFAPKDSEKPDLSNLAEIVRSHILKTAAKGLGSLISRQPKGIISCKPDMKEVADVELAAETLIRQVFNILGEKRTPVTGERREKIKLLPELVNLDWNYPANLQVDRLA…	No
GCA_013359385.1_ASM1335938v1	JABWBX010000518.1_2	MQQYLLRIEAVNFDYAIYDTHDISTIRGGSFMLLDAFEKLKKQRPEWDIGTSANIGLLKFEAHDDIAANAFKDRLLAEPPLAGLRTLATFTAEVLPFGSGNDFTRGLHKLTAACRWQQYQSPALILPQEIESGEACQFDGVRPAARLVRKGDQDIKVSSAVHTRSQNGKDLRQGFYENLLGAKEFSRRHFGFTDDLEALSSDPKRGNLNGKIAFIHIDGNRFGRTRDQKCTNETLLLSFQSHIQENLRKPALRRLLEFATASGNESFLTEAGEIRLETLLWGGDEMEWVVPAWQALNVLEVFFKATSDADTWQGFKLTHSAGVVFCHHNLPILQVRRYARDLCDLAKTGLPTDVNQINANANRIVFLNLSAFDLIGSDVKEFLKDYNQPAQPDDFVVQD…	No
GCA_013359385.1_ASM1335938v1	JABWBX010000044.1_13	MTKHYLLAADADKIQDFIFRSAYLQEVIGGSHLLSRFCDEGLEALHTHYAGAKYKGKWVKGSQWDVIINDGGRFLLWFDDHKHTQEFGHDLVELYRRTIEGSLTIAVAAENEGYNPESEDEFTAARKKIECRLKQAKSDTRGAKPAIHVPQMAFCASCGIALALEHVPLYENPMYLCSSCLNKGDERDYLRRSLKNKKYFINDFRQAIVDDKSNGFSEKHLWLPVKPVDAISQFDPRSYVAYLIADCNSMGGFFNQCKTRSQMRALSEKLRAVLYHTLSKPVSLLKQRLEPKFGNQKCKAKEDRAFELKNILPAVPLILGGDDIFLLLPAPYAVDFTKHFIKAFEDEMVKALQSEEIKLDGKPTLSAAVVICKSNYPYKLAHRHGEELLNRAKRMAKTF…	No
GCA_013359385.1_ASM1335938v1	JABWBX010000808.1_3	MPDTNKHWMVSFDTDRIKDYVFATNSLKEIRGASAILLKIEEQRPAKLENSNKIYGAGGGGAYFAEDQGSAEALTRRIENEFREKTETGSITAVWVEGTKTGDHSWYKALKSAAVRQMQKKKSSKAELAHLPLEPYMRPCASCGQLPAEKRFNEDRSGDLLCLACYKKREKGSEERYEGYLRKFKNHIGPSHAWYSARLPKDLNELGKVDGSGYVGFIKIDGNRMGMLFDEIDSP	No
GCA_035264905.1_ASM3526490v1	DATFPH010000440.1_25	MGHVLILSIGPVQDFIASARRSRDLWFGSWLLSELSKAIGLAMVRACGFEALVFPGVARVDALLTASETSVANKIVVRVPDGNDPADLANRAREALEKRLEQVRENAFEQIKDKVEGGPYFRNERALQQISELIELTWASTPEDAPDDYQKARQHTEALLAARFNTRLWGSVPWGDSVPKSSIDGLRESVLQEELFDRIQQGLTSAEEIRRNYGVGPSERLCGVGLLKRHGRRESSRYGHRFLSTGHLAAWPLLERITVMAADEQIQKAWDNYIGTLRLLQAPLDEAEVPRDRGHEVLGPYDGSLLFEGRVAELFEGVIDRNDRRLRTTEARKALAGFLHVVGTQAPVPYYAILLADGDRMGEAIDRQASFEGHKELSRKLDEFAREARKIVENDHHGE…	No
GCA_016223105.1_ASM1622310v1	JACRPR010000188.1_1	MNPAQTETLLLAALQHDLGALFGSEPPAAVRAAANDAEAQKILDQACAWATPGGTHSEPLATTPLVSIFSLLRRDKIPAGTPQYFDLHELGATNEPGMNYLFPVAQTKISRHGYLKNMREKFNALAPEIAHAAFDVQFNHLTAFLQRYARCLPAHSPDVCLYDHLRLTAALAACLAQKPADSSFTLVVGDLSGIQDYIFDIATIGASGASRRLRARSFAIGLISDFASHALVREFGLPLTNVLMASGGKFYILLPKLSDTPTRLDAFRAQVEGWLFQQYNGEIGLNLAAMELSAAQLDAGANGFGAALKNLGRELGVAKLQRSRAILQNATGWVEEQFIRRTDFEGAGICRSCGKFPGTERDELCKQCAQQSRLGSKLTRAQAIAFFENDTTQTDDLTF…	No
GCA_016223105.1_ASM1622310v1	JACRPR010000060.1_14	MSDYTLLLLEATGIQDYVFGSNDLGQNIGASELVMQATGNWIGIALDDLKIPHNLKTNGKPNRDQPGFFTGARAQVIYCGTGNALILFANENDACALIQLLTQRALMYAPGLTLARALHTGKTEQDVFPRVLADLHIELAKRKANRAPSAAFTGLGVTAACAYTGLPAINQDREGRLISALVAGKLDARNEGENRLHTLFPDLKKTGFDDFLYDFDDLGEEDVSSYLAVVHTDGNRMGERIENLGKQFTRPDQNEKFIQALGEWSDKVTECTTNALRSTVNQLIASFDGEKFGGKVPLPKSRDGKKRLPFRPIVFGGDDVTFVCDGRLGLTLAAHYLDTLTHETLTDQIPFFARAGIAVVKAHFPFSRAYELADDLAKSARDYIRAQRNASNQEDTLSA…	No
GCA_016223105.1_ASM1622310v1	JACRPR010000006.1_8	MARSKTIKKTKPTEIKSEPNLNEEEILGDLLAQDERAAEPEEERPASEPLFSALLRSAVSQTAPDEAVLRDYVNFVVPELSAWLAAESAKGGEFAAQKLAEGKRAEEVERYKADQSLRAHLVNGLFPTAQIARTLKTWDAPRLHFFDEKAYRLLCAGYTLHDWLKLPQVDAWLEQSGLAHDKVNAATHLPLVENIFREWCARLRLDQFLAPIGGVDVVLHDLIYMACNTQVRWGTMLNLSELPRQTLNGRTRQLLADLSRLADLIAYIARNPRDLVANPKMRSILVDLSDNQAHFAYHHIAENRGVLTNFIHIAALAAMEHKTRVALLYAPSGVVYLERADAPPAPDVAQVTRATIQRMQAACKRQIANPAALIGFSRDGKGFKRAAYYDLHFTPTEEI…	No
GCA_903837595.1_freshwater_MAG_---_D14_bin-1308	CAILVI010000250.1_7	MAMVKLEISLKRVQTFIFEVPRLRAMLGANALIGQTMRHELPKLIGSRGKPLDWPAGLGEEYPDDPLHATVDPDDPAALYGKGILARDGGHFIAVFENEPAARDFLHAAEEQLAQRLPGVLYEVSLERKAGPRETQLMDLPVLQVCQETGRGPASEQEKERWQARSVTHRQQWGDRFYAGGTKDIIGLMRSALYPDKARHWSEPDDLAQLAAGGYLALIHADGNGIGKRYNAWKKKAPSDDPIDQEAHGEAFFHSMRVAVRRAVVAALTGTFTTQNGKRPYEILMLGGDDLLLLCRANQALEFGERYARELTEYRLADGPPLNVAIGIAIAQQSYPLHRLHELAESLASSAKRLYRALPDADKTSVIDWQVVTPSWFEGVAEARRQGEQVAYTVGDKEE…	No
GCA_903837595.1_freshwater_MAG_---_D14_bin-1308	CAILVI010000453.1_10	MTMTNWNLKLAAWLHDPAEKALILMRDAEGHEWGTVQRLREALGISYGDFDKRADWLAAAADRPNWPCEVGKPRPAWANVRFTERPVLIHPLSGEPLELGKLSDIAVTPLKTLSFDHFAELASQVGHDPRLTFLAFWRFGPEAGHWAKELGGLWQMLPADTRTPDHSIWTHLDTVSALHTALADGDQPALLAMSFGPVQGFIAQARSTSDLWAGSHLLSTIVWEALQTIVSELGPDAVLFPALRGVPAVDAWLLAQSDAFRPLFEEIKAEFITRGDDTNPLFAAALPNKFVCLVPSKRARELAEGAIAAARQRVLEIAGQAASKVFGEVERALTDTTSQQIADQMAEFPEAFWAAATWPVSSDVRDTAQACTQLQGALAAIHPEMSREGVFSDATWKVL…	No
GCA_903837595.1_freshwater_MAG_---_D14_bin-1308	CAILVI010000457.1_4	MASGFERETFDKYNDAEEPSGPQLNHINSQQLTLFEQIRLADDTSKQAPPTLRYPLKPLSPLTLFPVPAKDAETSDRAAAHAEYRTLWDTFVQALADIPVSHRARLDLWLDHFETLWLTFTHAIPSATAFGVKPEVSLYDHSKAVAALAVALWRYHHERGDDPAAVVTAQRHRTDWDQDKLLLIQGDLFGIQEFIFASGGETQRRAAKLLRGRSFYVGLLTECAAMRVLDALALPPTSQITNAAGKFLIVAPHTEATLTALARVRAELDAWFLEHSFGQSGVGLAWLPATCNDFLSTPGEAKRHSRFSDLMKRLFAQLEQAKAQRFGLCGVDAPAPVFAGFLDRFDNTRGACEIDGRSPAVTDITEGERTIQPSRLAKDQIDLGNWLTGFERLLVSRER…	No
GCA_036917535.1_ASM3691753v1	JBALDA010000057.1_22	MINNSRTRTITALAWCLAWGEKHNLVQDKLTTLYQIQQELQKRQDVPESIKSVVTKAKRLYDISEKYAPKTLKDLEKDYQDLWKENTRIGLVYGGATKIKQYVFEAAKINDIRGASALLDRINLDDIPGFFGEGKRSQRMRDWLNDNQFAELRQALIPELIIYSTGGSILAFCPAAFTDKLANAIEKRYTHETLTANSCAVGDTFRLLEFRFGLLQNPIENTLWLEEYKKKQSNPNPNPIIKAYFDQSSESDLEKKFWQRKNFNELVGKLANQFTHRRNGNTSPTERPSRSYPPMFETHPYLQRDETDNRAAVAETNLPRTPSFSDPLARKVIVGQRSKRDRLRQGWYNKNFGFRRLSQDYELWQPDNVRSWVSKFKLFLKKSGSKPEYYQALNQTLKP…	No
GCA_041929275.1_ASM4192927v1	JBHFNR010000287.1_6	MSDTTYTAITFAPVQGFIEKSRKLRDLYGSSFILSYLAYALCKTAEQQNYQVISPAIINVVQGTPNQIIIAGDFSRPEATAVFNRAWKTLTCTCQHWIEKQISQKYQWQREWDLWTNHAWEFFWAQGETISEVRKNLNKIKLKRDWIGINWMGESSTLSGTDAIAYPAMSRSMNARDRDLSAEDQEIRQFYQQLSELKPLGEAFVEEREQLSLPELIKRLITYHIIARQLNLKTEELPKVEIPDKFTDLDRHQDNRWTGWFQGDGDSIGNHLQTFKEKNDEAEKLKEFSKAMLEWAENQLKPSLPEDLGRIIYAGGDDFLGVFYRNDGNLSAQKCLDWFYQFPQVWQKHGVPITVSVGFVWAAGGVPQRDILQHCREAEKSAKKHGRSRLALRVVFNGG…	No
GCA_004138325.1_ASM413832v1	SBLB01000002.1_129	MPNYYLAFTIGPIYRTMDGARFTRELWASSYLFSYLVKEVTRRIQQKIPAGTFIVPAIVDGLDDLYKPAAERKKNAQGAGLFPDRFILQIPEPGQLSTLEKIIDDTLIDLTEQMRLTASINGNVLTFLRNYLQLYALEIPVEPDQNVIQAIMPYLDTLELQRSINSTDQSFLRDLFDRVTKSFLTDDAFGSNHSFETILEVAARDFSDTNEYKAIGAKRSGRKSTNSGPVSFSEAIKPVSEDSEEIGETDPVAEENKLIAYLSTHNAATATPVPTRIFRPAHKYIAVVQADGDNVGKVIAKLKPDDYQKFSKSLSDFAINAAEEIARYGGMNIYAGGDDLLFFAPVLRQNETIFDLLIRLDKLFTTAFSAKQFPVGEGNHSPTLSFGVSITYYKFPLFE…	No
GCA_023713585.1_ASM2371358v1	JAMAWB010000020.1_79	MAAYVYIDVSQKQEFIFKRNELKENLYHSFAIKAVTEDIKDKSEEIASPSIFSLTKFLEKYHTNQYKFVYSGGGNSIIKFSTEEHAKQFVQTYSAEVYRAYPNMELYMSIVDESELEEQGEAQEKKEKEIRQKLRDKANEWKDKRKMKFKRWSYGVEEIDATGLPVLHNGVLKREYQLAKQFLYGRLETKTGIPVTEELKEYKKDEEGKSYIGVIALDGNKMGDMVRRISSFEELGNFSELIEEIYESAVVRALNELKLVEKDIIYTPIVLSGDDICLIVHAEHAIQIAAAIVNNIRTLSREEHYDSRLRIVLDDGQAELSACAGVAIAKYNYPFFELVKTAELLCKQAKEAIYRVKGNSSGASFIHWDTVQGQVLASYTYENYVKHGRDVERFHMKPL…	No
GCA_041937185.1_OleMiss_Lepto_poly	CP166621.1_5374	METLLRTLLSPILPLDLDSVLLTYIEVVLPAIEQAFGMIPAADRIEDNWFPHLNDLSRVKQLSYGGNAAKHNLLVYLLNSLLITWELVPLLNSELALSNDEKRLLCLGFTFQCCKNHCHKSAAVLLPTSALDLGATFNFDGFWVGWYEHLPKISYLAQIADHDTQANTIPTGNATELIPVHRLNRPIHQLLSFGTLAAQLSGPADIVTHPIGAHLQSLLRELDIDRTLTYHRLRNFTGLLTSSIHNAVLHFAEALNWHPVLFFVEGVVYLAPFGRELPDHLEIRKFVWEKIRNTLSTKMLEGEAGFKRDGKGLKAAPQILELLSPFQLIQSLPRVIKATIKNEIDPVTPKRLEKLNLSEREQKLLAQGADLRSDRIAEFIIFLQKQFFGTNPDFIAWVL…	No
GCA_015272455.1_ASM1527245v1	JACYLP010000023.1_26	MFRQRRLLNQESHTVDEQYFNTIRPRLYELHGDHAQYGSRQRRSLAEHLDSACQFVLTISKLAKVPDDKRSLILAATAVHDLNKLDAQERNVKTLARDRTFLKEQLERAGVAGWVKTDEDLELVRRLIERHSGHSASDGMRFLPEDPNIKRWAAMLIGGDLYDLGIPEEQRIRKVETELTVALQKDTHLFKVGLAEDRGYLTALLLAACEEVLHERGLATLSIDPDGQLFIGERFPEEDLTLAIAQKWHRKINQVFSGNVEQLVKASKDGIKVDPQAVQQNPDAAIEQVDALLVKKFSGYKADKIAQDVQKYGGEAGETAVATAAELGLLPISNAEDFAVSEGLKATYLSYREANLSPKDAWDRIAERVGLSPEQRQALEPFNPQFGRCLFAAKAVPQG…	No
GCA_015272455.1_ASM1527245v1	JACYLP010000056.1_221	MFLVLLETSGNQGYIFSTNKLRENVGASEMTFRAGTKWVLDAVAQNGGNSRLGIWKNSQGTEEIREDKIRKKLMDSALNPPLESTPDIDSEIILATSGKALILTHDEEKARGMIQAVTLKALREAAGLDIFGVFEEFSWEQDNLSDVNERVHRKFAEARSHNATHHLRFLRLPVVDQCATSGLPANEVDPKAAGGESVLRSRVSVAKRRNYDSNIERIGELLKRNQIPQSFAESIKALDDEDERQNKQGSWRAVIHADGNGLGEIFLKFGAHLTKLGKMTGDISQNNRTYVDALRRFSLALDVCTEQAFITALRSFGTGLEKLPIVPLVLGGDDLTVICDGKAALRFTQQFLLAFEAETQKTDDAHYHGILPEIAEAALGVNRLSSCAGVAIIKPHFPF…	No
GCA_015663175.1_ASM1566317v1	DQSQ01000128.1_1	VFSRKGGGAFYAFSEPETIRKLKNAWSLLFQIAIPNMTFNHASAQASGDFEAFESAQTKLLASRNRIMARMPQATPFTLRFNRTGEPAEKENKAKGKLEAVDSATHTKLKYAKRDALLKRFDKNSKRKNWPVYLTPEPGKEKKNFPFNDDSQAVALIHADGNGFGQLLMTLKEQVKNNKDLHDNFIPLFADFSQAISTATENAAQTAVDTVLAPHKEQEVLYPARPIVLGGDDLTIIVRADLAIAFTQVFLNAFEAESKKQLATLTKKYPLEGIPSKLTACAGITFAKASHPFHMMHDLSEALCSAAKMKSKSLRREDGSKNKVVPSSLVFHRITTSLVDDYASIVKNELTAGGQILTRGAYAIKPNDNLPHLDDLFELLACFDHKDSSSNALREIQSL…	No
GCA_900104395.1_IMG-taxon_2597490366_annotated_assembly	FMXX01000031.1_23	MLIIQSDLQRVALAALLHDIGKLLHRSNEYSKKTKLGNSKHPSLSSWFVEYLVEKNLIAEDKILQELVQKHHESHTFPEELKVESIDNPKIRKLAKLVSRADNYSSKERDESTKEENSNFRTRPLDSVFSQVNIEKGKENNTVRYSLRTFSEENIMPKEDLEKNSQEEITKLIDSFLEELSSIQSDSFHVFYINLLDLLKKYTWCLPSDTQSGICDISLYDHLKNSSAIAVALYSYFVDRYGSFEKIEEKEIEKADRQNYFLLIGGDVSGIQKYIYALESTDGIAKRLRARSFFIKMLSQLASYKFIQELDLKISNIVMSSGGKFYILAPNSTKVKENIETLTKKINDELYHQYQTQIFLNISFVELSGEELGTKISEKYDILNDKLSKNKHLKFKKQI…	Yes
GCA_963874305.1_ena-yuan-GCF_002257545.1	CAWNHI010000001.1_1342	MEYLVAISIGPVQSFIEAGRRSQDLWCGSWLLSEVSRAVALSLHEEQSDCLIFPNPKNPDIDLQPQDPDSDSQIEVEANIANVVRAVIQVDDISQVRDIVENAKQAAEARLMQILDTIRHKKLESFTIDWARFEQQKDGILDIYAAWVKFEAGQYGKASERLGKLLAARKQTKDFKPIQDTKSGLFKSTLDGANNTLTEQVNNKEYQHQLRLSQGEELDILGLVKRSAGHFEQFTPFSRVVVEPWLSSLSSEQLNTLQSNYQSFVKAGLATTVKGNGDRYQAFPYDGEYLFTSRIEQEKDLEKGTKKALLDCLSTIGKESGSPMTYGVLLKADGDRMGELLAQAKTHDDSKAISKALHKFATSVRKTLQDHGGHAIYAGGDDVLAFVPLAQAMTCAKQL…	No
GCA_019306775.1_ASM1930677v1	JAFDKW010000003.1_2	MRNIETMSFLLVIETQKVKSYLFASPIMRETRGASLLLDLLNRKEIRKILGKPDERNYKVIYLGGGTGKILFRVENEAEIFKKKILALYRQKTINARVSVEIVQRDKDENFTEWMRSGVGKSQQNKLGQVEGISLIGGRWIRPCTSCGCEPAEKMFSEHGEHRLCRACLLKRNEINNLYADIKPTKKGYRVLKHSSDLADRYTNDFIFTTLAKKNEDENFRVLLSQDFNDIGKSSNPLNYMGFIYADGNRMGEVVKALGEMFPEDKDAQLAYKAFSEIVDRATREAAVEAVMEIVTMEKIETEEGIARFIPAEFVMAGGDDLMLVVPAHNALDVAVLFMEKFQEKTQKIQSEYVEQWKLPRAFAGCGLTTSAGVVIAHAHYPISGLIIMAEDLMKLAKK…	No
GCA_039545135.1_ASM3954513v1	BAABRU010000004.1_212	MSHLILIAIGPVQDFIASARRTRDLWFGSWLLSELSKAVAKSVYQAKGNLIFPYPTDPAQDLAPNSAFNVPNKILAKVEGDVKMIADAAKQALDTRVNEIRDGAFAKVTGVFDQTRAKAQIAALIEFSWVALHLASDDVYCATREQLEHLMAARKNTRNFSAVTWGTNAPKSSIDGERESVIDNRELKGQELTMYREYGINIGEHLSGVDILKRHGQKGVDSRFPSTSHIAATPVFNYLTLLDQSEKNPKAVTRLWKDYICALKLLESAKEYIQNEKTPIYHDIFEYYDGSLLFAERFNDALVGEDLKKAQKYLQDFLKPFLDTTIPIPYYAILHADGDAMGRFINTAHGMDEHQGISEKLTRFAGNVKSIVENHQGALVYSGGDDVLAFLPLTSSHVI…	No
GCA_039545135.1_ASM3954513v1	BAABRU010000005.1_276	MSDPPVIRALKSMTNSVKAWDATPLHSIFDQISPPNEPNAQTSTPYFLQAQRFSLTESALFPIAERPPVSADLQTQFNRAIEQCNAEPSIHLAQMLSLFHDYAWAVSYQPTAGEVADSVVSLYDYARTKAALAAAGEQAMLVGGDLSGVQDFIYTIAANRAAKSLRGRSFYLQMLTDALAGWVLQQAGMPSTNLLYSGGGRFYVIVPAACYEQLAQWRRELGQFLLNVHDGELYIALGGATIADAEHNFEALFRAVNDQVTADKRRRFATLDQRELQTKLFTPRGHRGNEDDRCETCGYMGPSSQFMPDDDEGKICRLCESTIKLGFSLHDAQFLCIRQPQPNLAAVKDRANAKDILAGLGLQAEICFDQQELLKYLNRNPEQSIHVQIIRPFADDLAM…	No
GCA_039545135.1_ASM3954513v1	BAABRU010000016.1_23	MTQTNAVVVYIKTSGIQEYIFSSNRLRENIGASYSIKLATSEPDGIIKGWIDPPATEAQVIFAGGGHACILFYAKAHAQQWVRQYSLDMLKKAAGLRFAVGMSAEFDYKFDNNDIKCYIKQAQADVNRAQNAYNTTPATLGLGVTVACRSTGLVATQQGNQVAGVPQDPGDYPMSREIMAKIQFASQADDHGDPAMNDLLQRINAFEEINKKYSIPRDFDDFGRTTGKYSYLAVVHADGNGIGNLIRSLAEIETINQRYIDFYRALSQLINRLGALAMNKSVEFLSNIITNDTFKELTHHLEIDRDTDNPFFPLRPLVYGGDDITFVCDARVAFHVTPRLLDEFTRQSKELLSKLKQAFPEEASSFPHELSACAGITIFRTHYPFARAYDLADELCASA…	No
GCA_039545135.1_ASM3954513v1	BAABRU010000033.1_1	MNRSLLLIALGPVQEFIEQARRTRDVWFGSWVLSHLSKKVAQTLPREGLIFPTGESLPSPELERIDPTRERISYSNQILVIVPDARAAITQAYGAFKQEIKLFVNKLDDLLQKDPDRIYKNYPDVDQREQIDLQLFDLFEFQYAHVDLPDDQHYAQQRKKLYQLYTARKNTRSFGSIRWDQSLPRPEREAKLPPAVRRSTKRSNKSSLDGWHTMVTSGDKSGENLSAVDLLKRKLNPHNIDPSYPEGLNGFPSTSHMAALAFAQSMQDSDSTKITQKWAEYIDTLEELDPRFTEFEQLPLRFRNQQLFFGTYDGSLIYESRLGDDIPIPNKESTSEQKSKYDSNLIDARKALRHFLGAKTPIPYYAIIAADGDKMGDLIDSITDVQTHRNLSKAVTDFA…	No
GCA_026414685.1_ASM2641468v1	JAOAIN010000181.1_3	MEFNRQEYNSVILAALLHDIGKVVQGSKIYKEREAHRKIGRDLINGFFNNKKIDTREINIELVCDLIEYHHDDAIENNKTILGKSLPIAKIVSNADSYSSSERGNKKNELKGAEPRLKTLLVSIFSEIKQKNKYWYYKIGKLHNHYSNLLPIIEEDTSGLIEDYEYVLKEFSNNLEKVKYNNFYNYLYFIQGLLEEYFWSVPSVTINEVNDISLYDHSMTSAAFAAALYKYHFENNTIDDIQSIDNKEIKKFLIISGDITGIQNFIFNINSMNPRGLSKELRGRSFFISLLGNLISLKILKELDLPYTNKIIDAGGKFMIIAPNTEQTIKKLDKIYDEIMMEIINKLYCSVIPVLSFSLSFSANDLKYENIPRLINNIQLELAKEKNRKFSKNDFYFNN…	Yes
GCA_039201015.1_ASM3920101v1	JBCCRX010000166.1_12	MDHVSLYDQLNKNNGLASIFNFVQFNESPNTISQHSYRSRKLKLNDLVKDSGENWQEVYSKDKALLNKLSSGDASERYTNFFFTQKYGSRIEPEKVDLEGVSFFDNLRINEALKSSSEYLLVKGDLIGIQDFIYSDIDKGEAGGSRKTSQKLRGKSFFVSLLSEVLADYLLQCLGLDKWNLLFAGGGHFNVLLPKDKENDLDKWIEIVNLSLAQQLERKLNLVVASVACGEDIAGSAGQYFEKVNQERESQKYQQHINYLSDLFIESRLERQTSERKRIDDDFIEAGKILPKIDYLLQVFHTEALQEDKRRADKNLREIIYLGNPVNDDFPQMSIFAVQSLDFLENYLIQKEDAIQAANLLRLNDTDFLHPLAEFPSLSSKLGFGFLFIGKFAPTNDRN…	No
GCA_029068455.1_ASM2906845v1	JAIECP010000092.1_2	MKEEKIQLIIGGLLHDMGKVVYRQGDGRKHSISGFDFLQNELHIDNLHILESVKYHHAAELRKAQIRNNSYAYITCIADNIASAADRRKNGEEEKGFQADVPLESVFNILNNNNEKMHYHRGVLAQGEINYPTKKEEKFDKSFYSVIKQNIQNSLLGIEWTEEYVNSLLEILEENLTYIPSSTAKDELADISLFDHVKLTAAVNSCIYDYLTEQDIKDYKTELLQNSDNFYKKKVFMLYSIDMSGIQNFIYTIHSEGALKMLRARSFYLEIMMEYIIDTLLKKLELSRTNLLYSGGGHCYILLPNTKYVLEEIFQFEKELNQWFTSHFDISLYAAGGYAVCSANDLKNEPIGTYSEIFRAIGNMISEKKTRRYTAQQIIFLNSHKTQDHTRECKICKRM…	Yes
GCA_020444085.1_ASM2044408v1	JAHLLN010000004.1_9	MTRYVLAAEADKIQDLIFRSSKLREVVGGSQLLTKFCQEAAEGQDVITNDGGSFRLVFSSQEDARQFGVDLANRYRQKVGGTISVGVPTRFDDVDASAFQASMDAAQASLRLAKRHQTARQAIAHLPYQAICSSCGRELAQGRLEGQQYICPTCKEKEENRSLDFLQPFIDLFPERNQTWKKVPTAEDMGVYDRRGYVAYLVADGNDMGKLFGSCEDRKSMTQLSERLPEEMRASLAEPAKLLIDRLEEQRGKALEHMPVLPLILGGDDLFALMPASWGLDFTLRFVEAFNRRLQGVVENHSPIMCAAVVICKASYPYYLAHQLGEHLLGAAKRMSKQQAVASGASPQSVINFEVLLGSSLKTLTSESNSYWATLKPYWAFENVEGWGISLQKLLEARF…	No
GCA_015931425.1_PDT000796072.1	DACSZM010000006.1_66	MGSLVLWELGKKQTYIFNSNKLKDAIGASLIIKDFSEDYYNDLLKEENFITRGGGKTIYYFESKDEGREFIKNLSFHILKNYPGLELLITSVDMDFKKDNLKDKISEIYKKLDKKKNSKKNSLYQMGFGIERRCSETGLISSIKENREGSYISNEIRVKREYCDNRQGNNFQELIPKGYKLEVSLDDLAKDGGKQYTGVIHIDGNGMGKKITEFFEKIERNNSETQEEFNHRYKRKLCRFSEEISKRYKEAFAKMCKVIEKTASENSKLSEETKINDSSKDGKYKGSFPLRPLILAGDDITYVCNASIAIESARVMLEILEKEVLFIDGDKFGRLNSCAGVAITKKGYSFKRAYELAEELCSSAKTFLLERNNGEGSAIDFQFLQGDCGDGLESIRAEY…	No
GCA_019358895.1_ASM1935889v1	JAHHIG010000022.1_8	MFVMTEIITAITFAPVQGFIEKSRKLRDLYGSSFILSYLANAVCQAARKHLNPTNEPIKPAILGYPVISPALISQTQGTPNQLVIAGEFPEQAAKDAFNDAWKVIMQTCQGWIEQEVKTSDGKQFDYCWRRDWSLWTRHAWEFFWATGTTIAEARQHLNEVKRSRAWIGINWTGESSSLSGADTIAYPGMSRKVNPKHRNHRAEETEIQAFYHCLSERVQEAMITPREQLSIPELVKRLVTVAEITDRLPAIEPPGSFRALNRWQDDDLPEGMEPEEVDRQEAKRWTGWFQGDGDQAGTYLQTLDAEGLNRFSQNMRKWGKKLKNALPKPSKTRRTLDRDGRIVYAGGDDFLGVLFRNPPDEPLTPKDCLEQFFYRFKSDTWNSHGEPINVSVGFVWAA…	No
GCA_033763255.1_ASM3376325v1	JANRKX010000089.1_29	MDAAVLTMIDTAGIQRYVFGSNRLRENLGASYLVELATKAWVFQALDKLGAHNMTSVPEGSDDLAHLNRKPDPNLKMEDGKLSAELLYAGGGNALVLFASKTAAQRFAQILSQRVLCDAPGLELVIAHSVPFRWDAAGNDLRNQEKDLRKERLAQKKHMRQATPTLQLGLGVTVECEATGLVATLRSDRLEPEPRLIGRETKVKLQQSKRSKAAESNAKRRLVDVLKDLDPRFDFPDELDQLGHKGGEESYIAVVHLDGNDMGQVRKGFLADAKDNREYIKRLRKFSAGVEEASNAALISTFKQLEPLLHKKTNPNQAGEEVWYIAEPKPNFIKRPPNAAPKESEKDHDLEPSAAPKEIEFAQIEPDEDDEGSATNTRKAYWPFRPIVFGGDDITFVCN…	No
GCA_007997015.1_ASM799701v1	VOSM01000016.1_60	MSDLLEFHFTLGPVQGFVAQSRRTRDLWASSYLLSYLAQKAIDEVAKVGGTLVLPAPSDTVESPKASHVGPAHGTVPNRFMARVPEDHAEALGEACVNAVNQAWQNIAEGVWQHFVAKVAPKGHDTRKIWKRQVDHYWEMAWAAGDEPGLLDRRKNWRSPAMSVEPGEHCMMMAQFQELSGFERQRYKERRSRDAFWEAMRESLGALDLAKDERLCAIALIKRLYPKIAHEVMGHALDAQSWPSTAYLAAAPWIARVARTLPDDAKRYGDLVYEVGGKGVCGERDAAIKSVRQHRKETGRFTTLDGNFFLENALSNENATPLSADTTRRDELLEGLARLRKKAREKGLGEPSTHYALLLMDGDSMGKLLDQARTKGKGEETVSRALTTFADGVPSIVHK…	No
GCA_022616415.1_ASM2261641v1	JAKEEU010000090.1_33	MPLKSNDWLVSFDTDKIKNYIFATNNLKEVRGASALLVREDEKREKLPEALSARLIYTAGGGGTLLADSPEKADELIKTIEREFRMATKTATITAVSLSPSERPGTNWFGRHMAEAGKKLQKKKSRKVELSLLPVEPYMRLCDSCGHQPAEKRLENDPTNDLLCVSCAQKRETGKEERKEGFVTRFSKHVESSKSQFAEKWQDQNLKLPKDLNALGDLDGGYVGFLYFDGNQMGKLLELMETEEYYRDFSKVLAATVQELVFETLIDTYQKPSKGKLPFEIVLIGGDDVMLFTTASFAMHVAVTFMQRFEERSKAILENAGLLQPDLFGRLQKAFGAENMPIDENEPFWKNRQLTMAAGVVLCHANFPIPALVEIAERLLKNAKKKCAENKYAQSAIDF…	No
GCA_022616415.1_ASM2261641v1	JAKEEU010000156.1_30	MELVVVDTSQIQPYIFGSNRLRENIGASYLVAQATRDWAREAMPQGAKEVYAGGGNFVALFQDGAGAKTFTSTLSRKALTKSPGLQLIIGQESFQIGEALYDKVEAAFKNLAEQKRSRPLSAPLLGLGVTAVCQSTGLPAIGMAPAIGNDPEYPASAEILAKLEAMSPANKRLREMFDKELGKDYDFPHDFDNLGRSHSDQSYIAVVHADGNGIGQRIKIIGEQYKRPEDNDAYKVKIGEFSKALEQASQKALHEVFDVLMKRIKQVWGDRIIHTNLLGNELAKIELKEFEENWGYYLPFRPIVFGGDDVTFVCDGRLGLSLAIVYLQAFEKYTTNLPDGEGPATACAGVAIVKTHYPFARAYALAEELCQSAKRYRRMNQDKNENKKEGSYLDWHFAL…	No
GCA_016789645.1_ASM1678964v1	JAEUQP010000413.1_7	MDQTERSLLLESWRLAVQTLALRAQVTLAETDWPAVWQNTVESAEAIRAKQLAQLAQRLSNHTQSETQPSSDQLTAVRLPNMLATIVRSNNGTDTIRQRRTHERFHPLRALELTQDFLFPSETTTNADYADLWQGLWSALNATDPADVTSVLAILKRFTWAVPAALSGAGADVSLYEQTRSAAALSICWHRAGWPVDAQLTAPIDQQLGWLVKGDLSGVQDFLYMLTSAGAARGLRGRSFYLQLLTETIAEWSLRRWDQTPTTNLLYAGGGHFYLLLPVGAANDETQWRELQRKLAEKLWNAHRGDLGCTLARVELNVCDLTTPGRLAERWTELAQASSAQKERKWSELGSTAMFERLFTPQQRGTTAEEMCQICQHDFDEDRDGHPAEGEPRKCSRCR…	No
GCA_016789645.1_ASM1678964v1	JAEUQP010001108.1_8	MTEHGNLRELAAMKTVIYGLEEFRQRAGGDLLSEQFSLTVDDGLRTLIEEAWQLALPTTPDVVQQPVDELHVDLLEFVTERIAINEADRMAKTTATAQHYYPLRQLELSSEIFGDGTKSDVPVKEQIANLWQEFNKELTKCGDAVHLDTVLHLMQKYTWCIRSTTDGRRAAVSLYDHTRTAAAIAVCLHAAKPELPEAEFLLIEAGISGIQQFIYSPTFNGQELYDGMARRLRGRSFYLNLLVKTLADCLIGELGLTSANTLWATGGHLLILAPNTTATGEKLAAARQKIQQWLWREYRGALGVIISDLPAKRDELKNFGQLRGRLEQISARQKLQLADLPLSFGDAAPDEAWENPWVLKMQDGICRDTGRDLTKDDIEVSNEIQRENVQGEEPPRPPT…	No
GCA_011371065.1_ASM1137106v1	DRRX01000238.1_1	MTYLALTIGPIYKTLSNAKKTRELWGGSYIFSYIMRKIVEQLQDREFIVPYIKDKSIFQSGKDVGLFHDRFIFEAIDGDTKESLQKIVNSVLSQLSKDTKIDENFIKEYFQIYIVQKELES	No
GCA_036918245.1_ASM3691824v1	JBALEF010000018.1_31	MTQFTIVDTTGKQNYIFNTNRLRENIGASFLLSQATKEWLEDILKTRFGVPKKPQSEPIETSGLGAEIVYANGGNALIIFKSREIAIKFTRLLSKKVLTEASGVNLLVVHADFDWENDNLYTIVEDLKKNELEHQKSERIHSASLLGLGVTGSCNSTQLPAVDRSDKYIDYDDDEGKDSYLISTETRQKLKAVRKANRKLQQIFSNVVDENIYQFPYRSDNLGRSEGESSYVAVVHIDGNGMGDRFKKHGEGEGKKNRDYINAMRDFSNSVETAGTEALKAVTETIVNSIKSGRVVGKLGGFDLNKNSKSNIFYLPFRPLVYGGDDITFICEGRLGLELAALFLQKFEEQKVTDGEPLTACAGICVVKAHYPFSRAYKMSEDLCNVAKKFVKSEQQKHG…	No
GCA_021404605.1_ASM2140460v1	QWGW01000034.1_39	MNIKFSHTYLSTLTQILDLHPITKQAMPEYAHWTKLAGDGGSPPAELPEGFDAEKATAPQQSIFSFLGENKGGWYLPQAHESGFAFPQKEKPIGDATKWIGSFKKSLTDAPKHDDPAKAAEQLFFIMEEHCTSIASGWYDGISLFDFSRATTAEIICRSEAGKTGAPFLLVSGGLSGIQDYLYDIVSRKASKNLKGRSFFLQLLSDTVVMELLHVLGLFRANVLSSSGSKFVLLAPNTAETTQKLAAFSGDLSERLFSEFKTHIFLEMGWHEMPEFSPGFFSETFGEIARQVSAKKQHKFSDIIRAKKIKTDERKTEVNGYEYFFEPMEIDGEEERDAITNEEIFAHTKTANLKAEDGEEIVLKELTRHQMELSGLLHHNDFLVSGTQEIVSKNWEKIQ…	No
GCA_000828075.3_ASM82807v3	JXCB02000001.1_1405	MSEYIATVLDTTGIQSYIFGSNRLRENIGASYLVAQATTQWVEDALQKLGKPFYFPQEEQQPEAKPHIEDGGLAAEVIYAGGGNTVLLFQAIDDAKHFTRILSSRILQEAPGLNIVVAHQSFDWKQNILREVIDNLIKNELDSKKQQRIPSVPLLGLGVTASCNSTQLVAIGYSDEFGAPKDDSYLVSREVKYKLKEVNPANEKLRKFFKDVVPEIYEFPLRYDNLGRTRDESSYIAVVHADGNSMGDRFKEHCKNISDNREYIIEMRKLSWSVNRIGIGALKAVVNKIVISIIPDSQEAYIQSVDSQGLVIDKILLKEELKDGQKVIYLPFRPLVYGGDDVTFVCDGRLGLTLAALFLQEFEKEAVDGKLLTACAGISIVKSHYPFSRAYNISESLCR…	No
GCA_000828075.3_ASM82807v3	JXCB02000027.1_748	MTNSQHSITTAISWCLAWGDKREPKFDIAVLKQMRQALNDGKAVPEKVRILVEQVQELQGIDKEYFPESLDELKSKYSKLWGQNIRIGLVYAGATKIKQYVFESSKIQDIRGASALLDRINLIDLPAFFNKNSQSSNSYTIQCNQVRQWLDKNFSTDYKLSQVLIPELIIYSTGGNIVAFCPAAFVDDLANAIEKRYTEETLTANSCAVGDKFTLLELRFGLLREPIENTLWLDWYYSEYDKPLVQAYFGYPTNDSEKLEAFKNRKSFNELTTKLAILFNQRRSGHDFSNRPSRRYPPMFETHPYLMRDEGERRSAVTIVQPPELPKESHFSEASARKHLVGYRAKKGKPDLPTWYKNSHLTWESIRVEGWVDKFNLFLNKNPSLKQKYYADLKPDKIE…	No
GCA_000828075.3_ASM82807v3	JXCB02000058.1_47	MGMNVYHRKLYALLHEPTKPVRCNIMCKQLQCLQEHLVELDTWWWSKGSSLGEQAAEISSSSDRVNLELNSLAAFNNVQVRHPISGESQEITEQEFDIAFEISQIAAEPDVEKVFWWFWRFYPEALASKQLNALLIPAHKILPDCPLHSYKSTVSALVGAMFPEQWLSGEAEHPYLLLFTFSPVQEFIKSSRKFLDFWAGSYLLHYLSVKLCWYIAQTYGPDAVITPSLWSQEIIDALLVQKYPDFAADFACLQDGTDPVGRFQDKKSTSLTTAGFPNVITVLVPGKDAAEALGRKLGEQLPNEWKAIADNVRSDIKKRVMDAIITDEQGLWDVIAPEFPSSNDTNPYRSELQKWKQQGCWEWNKLWDAQIENTWESYWTAVPLGNPDQPLAIFKEGGN…	No
GCA_026127265.1_ASM2612726v1	WWFG01000001.1_2908	MNDSRTRTITALAWCLAWSKNNDRIQDKLSTLHQIRQTLKDDQDVPESIKSVVTQAQQLYDIPEKYFPNTLKDLEKDYQDLWNDKTPIGLVYGGATKIKQYVFEAAKLNDIRGASALLDRINLDDLPGFFGDGSHVRRIHKWLINNEFADLTKALIPELIIYSTGGSILAFCPAAFTDKLANAIEKRYTHETLTANSCAVGDTFRLLEFRFGLLQNPIENTLWLEEYRKKPNNPIIKAYFDQSSESDPEKKFWQRKNFNELVGKLANQFTHRRNGNASPKTERPSRSYPPMFETHPYLQRDETDNRSAVAETNLPGTPSFSDALARKVIVGQHSKRDGLRQGWYDEKFGFCRKSGKKELWKPGYFPSWVTRFRQFLEGENHEGSGCLEEYYRVTEGSPV…	No
GCA_026127265.1_ASM2612726v1	WWFG01000002.1_932	MSKRNRLLNNPPKSLEEIYFSEIRPQLYKNHAHHHQYGVRKGTTLAEHLDSACQFILTVSRIAEVPEDKRPLLLAATAVHDLNKLDTKGRNVKTLARNQEFLREQLEKACVLSFVVSEADLELVRKLIERHSGHNVSDGARFLPEDPNIERWAAMLTAADLFDLGIPDAQRFRKLEKELTVAFGRSCNLFRISISEDKGYITALLLGACEEVLQKYGLNPLAIFPDGELFEGEALANIDLTKEIAAVWQSKIDQVFGNNIERLVRATKDGIKVTHQAIQQNIEEVLVNVEALLERKKAGYKSDKIAKDVTKWGEAAGADALIKAAELQLLPVSNAEEFAISEGLKAAYLSYREAGLSPKEVWDKIAHHTGISELQRTAIEPFNGQYGRPLFAAKAAVKG…	No
GCA_026127265.1_ASM2612726v1	WWFG01000002.1_2127	MNFYQRKLYALLQAPEFADWGNHVLLQLDCLNHDIDNLNNWWNGINSNAGMGKHAQDIASSSDRVNLFHIERRENTQQVTVRHPISGQKQQVTTLQPLRNAPDISQIKSEANAKKVFWWFWRFYPELLADTQPDALLFPAHTVIPDCPLHSHQSTVSALTGAMFPKCWKSGEEHETPYLLTFSFSPVQDFIKSSRKFLDFWAGSYLLHYLSTQLCWHISQHLGPDAIIIPSLWSQEIIDALIVQKYHDFAPNFTNLQNGGEPVNRFTEKISTSLSTAGFPNVITILVPGKQASEKWGRYLTKKLTKEWIKIGIKVRNHIREQVINFLDNQTQTELNGILHEVFPELKNTSDLEAYQQELNLLKQQSCWEWNKLWSAQLNHTWEPYWTAIPLGSQKQLEN…	No
GCA_963889055.1_ena-yuan-GCF_015207605.1	CAWPMX010000122.1_7	MNFENDSLDWLEDNFGFDGETSDRTIESTQRELLTLKLLREAIQSQNPDDVVMRDFADYVLPNLLKVAIGVTAKGGKFFDELDQQREAEGKAKVRRDNATDQSLNTHLLNGLFPANLIEQRLEKLDTTIKRVVRERERRLVIAGFILHDIEKFPDSPENCRKLPLEQQRQLFNQKIQQLGIDRFINSSDPEAYKDYLDDLMCIAFNAQRRWDTNWNFSEYGLNPALKDRSLRQLADLTCLADSLASIVKHPQDAEHYRLTELLHNLSDGQLRFTYHSISENRGVLTNVVNNAVMEAYVSLNTENCTYYEPLLYLPTGAIYLAHKDAPPIEPTNLPDRVISKMKQLCFEQLRLRQTGFGRDGKGMKYADYYTLFCDDKGLMQIALNATQRILTPNKSSVA…	Yes
GCA_000153205.1_ASM15320v1	CH672427.1_2889	MTDRLWQAKLHARLHDPAEKALVLLRDPAGPEGGTSRVLHERLFPQGMAGDLRATVRKADWWASAADRPQFPRDGKEGPYARWSQVNFAEQPVPIHPLTGKAFDLRQQGGLRETRIEAVKDQSQAHFKRLLKAAGGDDPRRMALTLWRFGPELDTADDTARLGELWRFLPADTRIPDHSIWDHLDLVSAFAGAFVADANGECALLNISIGPVQEFIAAARTTSDLWAGSHLLARLSWEAMRVVCERLGPEAILFPRLRGIPQVDLWLLRDCGLDRNLFGAQNWMRDPTDGNPLFSAALPNRFLALVPASAAEAIAQDITEQLRQWTVGRTEAALQRVLQEAGVEDRRDLHAHRQLREQLQGFPEVHWAAVPYSALTADGERKVRTGALAEALRPFYPGD…	No
GCA_036697665.2_UMich_Scyto_1.5	JBAHYJ020000044.1_8	MTTLLQTLLIETLPADTDPILLSYIETILPALEREFSLATALGGSEEAHYQILCKIGDQYARERSKEWSQNPDQSLMVHVLNALLTSWNLIPYLSQYLSLSNIEKRLLCLGITLHDYDKHCRSKGKKPPHASEIPAILEVCQELGEKLDFDLFWSEWREYLSDIAFLAQNTQFKQGTNLYWETFKINDSRRLKLPLRHLLGFGDIAVHLKDPGEIDTKSGGDRLREHLRFLGIQKKLVYHRLRDTLGILTNGIHNATVNFAKELGWEPILFFAQGVVYLAPNNSETPDRLELQDFIWRQVSGVLGSRMLGGDIGFKRDGKGLKVAPQTLELFSAAELIPQLPNVITARVNNQKDPATPKRLEKLSLTESEKEFLTQGADIRADRIAEFIFLTQKEFFGN…	No
GCA_036697665.2_UMich_Scyto_1.5	JBAHYJ020000137.1_22	MYLVLIETSGNQNYIFSTNKLKENIGASELTYQAGTKWILEAVEQVSNSKLWTRWRNNDQLRKKLLNKQLNQPIESNSNVKVEIIVAASGKALLLSQDYETAKKIIRFVTHKALREAPGLDICGVISEAFNWDQENLGKVNRLVHQKFAFVRSQRPSPDLRFLRLPVVDECSTSGLPAARLEYDSKGEPVVRSQASYSKRNYSSDGFHRIAALLKREKSSTNFARSVRALDEELKNEDIPNELLEDNIEGLSKNEKIFQKLEWLSVIHADGNGLGEIFLNFDEHIQNHELNPSQANRNYVDKLRKFSIALDFCTERAFLSALEAFNPTKKGLLPIVPLVLGGDDLTVVCDGKSALEFTQLFLTNFERETASLSHKDGMIPEIDGIIPEIAGKALKVPRL…	No
GCA_036697665.2_UMich_Scyto_1.5	JBAHYJ020000131.1_9	MTNSQHSITTAISWCLAWGDKRQPKFDVTVLQQMRQALNDGKAVPEEVRPLVEQVQELQKLKFPATLEELKEFTEKYLILWQSQIGLVYGGATKIKQYVFEAAKLQDIRGASALLDRINLVDLPAFFSCEQHLDYPQCQQASDYCQQVREDWLDKSENFPQLSKTLIPELIIYSTGGNILAFCPADFVDDLANAIEKRYTEETLTANSCAVGAIFKPLEIRFGLLPHKINSETFWLEKYLNNLDNPLIKAYFEQADTSPEEAFQERKTFNELAGKLASQFNQRRNGNSLQGSDRALRCYPPVLETHPYLRRDEGDRRSAILQAKSSPDDPSQGLPGDPWFSEASARKRVVGQIAKRDDSFVKWYEQAGFEWEPGEKGIDSWVNKFERFLYETPHKYYGK…	No
GCA_034530795.1_ASM3453079v1	JAVRCH010000116.1_15	MEKVEMQNKNFITTAIAWCLAWGDERQPKYSLELLRQMREALNQGKEVPEEVQALVKQAQELQGIDKDYFPKTLDELKNKYPDLWHQTTRIGLVYGGATKIKQYVFESAKIQDIRGASTLLDRINQVDLPAFFNQNYQPDKNNPNRYNAQCNQVRQWLDANFSVDYKLSDVLIPELIIYSTGGNILAFCPSAYINDLANAIEKRYTEETLTANSCAVGDTFRLLEIRFGLLRQPIENTLWLDWYRQQYKKPLVQAYFGDLEKNLENSQTERCTESAVSVEDAFAERKSFNELTTKLAILFNQRRSGHDFSGRPSRRYPPMFETHPYLMRDEGERRSAVMIVQPPELPRESNFSEASARKHLVGYRAKTANSETPEWYQNSQLTWKNIRVEGWVDKFNSF…	No
GCA_034530795.1_ASM3453079v1	JAVRCH010000139.1_109	MIKKTQDSEEYQQLSLLEAENNPTTEPPDDDWMSGDDSDFQGTSNYKIETQSTELLTLKLLQKAIKLENPDDLIMEEFSNYVLPNLLRVAVGVTAKGGKFFDYLDQKKGRENIRRDNAGDQSLNTHLLNGLLPANLIERRLKKLNTTAKRVIQAQERRLLIAGFILHDFEKFDYRLFPKMPAVYQAVRQDKEQDIRKLSVAAHREIIAVIVYELGLDKFISPAQPETWQEYRDDLLFIAYNAQRRRDTNLNISEHGLQPKIDDYILICLADLTCLADLLASVIKHPQDAKHETLNNILHNVSDKQLKFSYHSIAENRGVLTNVVNNAVMEAHTTLNTDDCEYYKPLLYLPTGVVYLTHHQAPNIDTEDLPDRVVKKVKELCGEQLIQRQTGFGRDGKGM…	No
GCA_013301885.1_ASM1330188v1	JAAIPC010000011.1_19	MIDQKIKLITGSLLHDIGKVVYREGSDRRNHSVSGYDFLKEEGKIEDKEILDCVRYHHFSEIKSARLKEDNLAYIVYLADNIAAFADRRKKEDTEEKGFDLSVPLQSVFNVLNGNNQSFYYQPGDMDDQGKINYPASEKKPFSREFYMKICQRMLDNFRGMNWSEEYLNSLLAVMEANLSYMPSSTSNEELSDISLFDHVKLTAAISSCIYDYLNENHLSYKTELFDKKDFYDRNAFLLCSMDISGIQSFIYTISSKNALKNLRARSFYLEIMMEHIIDLLLDRLQLSRANLLYSGGGHCYLLLANTTETVIQIQKFQEELKEWLLKQFQTDLFVAFGYVQCTGNAFRNVPEGSYTELFRKMSKMLSLQKQHRYTAREIIRLNNRKEQDYSRECKVCKK…	Yes
GCA_026417715.1_ASM2641771v1	JAOACU010000122.1_5	MTPASLSERVWQAALAGLLHDVGKVVQRAQSQPWLAPTDVPAEKQPVHAAWSVRFIGLMPEPYRAITLPGAYHHAPDQSPATDKRMSELVALADKLSAGERADPSENTSKNPPSQLVTIFDRLALQANKPRIENYLPLALLTLERETLFPVPAQNPDTRGKAYDRLRHELEDAVKPSSLDPQTYLENVLAAMQKTTWCVPSAYYHSAPDVSLYDHSRMTAALAACLADWSETSIRDLLGAVERDFRNERQSGDDTLLNQDVALLIGGDISGLQDFIYTITSKQAARTLRGRSFYLQLLGEAMLRFILRELGLPYTNVIYSGGGNFFLLAPISAQQVLPRLRRTITQTLLTHHGAALYLALGYVTVPARGFRRGVFKEYWDAMRREIGIAKQKRYTELGD…	Yes
GCA_026417715.1_ASM2641771v1	JAOACU010000238.1_2	MSDSLLIFTIGPVQGYIAEARRAHDLWAGSQILVGMLRRAAQQAAQQGARIIYPADLSLDSLPNRFVAQIPQNKDAQAIAQAAERAAREEWRAYAQDARTRLIAQIQISPDWEWAKIWERQIENHLEVYWSIASVSESNYQQGYSTASAALGARKESREFTRADEEGPKDSLSGRRAALWVPSGEQDPTNAARKYWADLAARFADPNSHDYIPTILQHDGRERLDAIGAMKRFSRALPYGNRFPSVSSIAAASFRRAAKGKAEDALNTYAKTLNALGVFRPGDALKCNQLVSWNFDGDTFYLDTLTEQALTTDYHIPPEKITPAKLTAAQDALREVYQAVGQSPCPYYAILVMDGDKMGERVGACKSAQEHIELSTQLDEFARTATHIIEEEFAGRVVY…	No
GCA_022072305.1_ASM2207230v1	JAJVIB010000028.1_43	MDAIQICLLDCSSIQHYVFGSNKLKANVGASHLVEKVYAEWIPQALQEVFPADGLAEIRRRFEQWQHQPDKLLLHDENVLWETGYVGGGNALLIFRAAAGADPATAFLQSWTRRLLLEAPGLRPAAAIIRTTLAKLAEGIGLAFEDLRRNKNHFLAETQLPRHGLTAECHFTGLAEEVRHPLRPAEWISAAAHAKIRHAEEANRSLALRYREVLHEAYEFPEETEQLGQARHRENHVAIVHIDGNGLGERFKACRDLVEMRWLSLAVDQAMHAALAATLSRLLAHLSVLNEKVLQWQVPASAGRAPLPLRPLILSGDDATFVCEARLGLFLAETFMVALAGRPVQVPLPPGAAKTPAMLEFERRQPPLTSGGGVAIIKTKYPFYRGYQLAASLCSEAKR…	No
GCA_022072305.1_ASM2207230v1	JAJVIB010000028.1_64	MAEAAEKWLVSFDTDRIKNYIFATNSLKEIRGASAILVEQDEERADLIPEAELVYLGGGGGAGFCASEYAANNLVQKIELNFRLATRTGTITAVALPPEANAPSTWFGRRMAAASKQLKRVKAGKAELGLLPVEPFMRLCDSCGHLPAETRLDPPSDLTGSLLCASCATKRERGWELRWHGYGKLFLQHARQFESWQSENLQPPADLNALGELDGTGYVGFVAMDGNRMGRLLELMATPEAYGQFSRSLKDMMTRIIFEVLATKTRPIKGKLPFEIVLIGGDDVMIFTTATFAMTFAVEVMRRFEAEFFALLDGAGLLRADLFDDLRQAWAPEEPPITAQEPFYVNRKLTMAAGVAICHSNFPAPALVEIGEALQKNAKKKCGENRGTAEVPVKYEQGA…	No
GCA_003599575.1_ASM359957v1	QZKV01000125.1_30	MTCHLHFTFGPVQCFVAQARRTRDLYSGSFLLSWLAYTAMKAVDAAGGEITLPGFAAVKKLVEAKKVKHGVAPNRFVAAFADEQQVEQAAKAAANALQKEWRTIAEAVWEKFAAKAAPSGNDTAAIWKRQIGNFWEIAWAIGGESETVLLGRRKNWRTPPLTIEGGDHCTLMGQYQELSGFVRSKEHVKQNEFWKKIRGQLRNKLNLDDDERLCAIALVKRFFPEIANEIVGYELDADRWPSTVDLAAKPFFDKIKSNEKCVETLRDFPKFKGDHFGQYMNRAALANRKATPFDDEDERGKYRDMLRTLEKAVNDRGGNFYALLLMDGDSMGKLIQDKPAETVTGALTAFSAEAPKIVHKYDGVCVYAGGDDLFALLPLDMVLDCSVEVSKEYKKSFRK…	No
GCA_003599575.1_ASM359957v1	QZKV01000035.1_9	MPVLTFIDAIGIQSFVFLSNRLRDAVAGSDMLSKALDSSSGSTLGGIAHDLGGETIMAAGGNALVRFDDMAPAREFAASYSRALLEKVPGLDVAIRHREYTPGNLAIAIQAIHRDIQEAKLGMEPFACLPGLSVIAECSETRLPATAVISQPGDEPPVPLSGPIASRRLVLQQLPDTVYFGFTEGDGPGVDLCYPLDIDNLGRTRADTSLVGVVHIDGNKVGSRLADWLKEQIKNGAPDEQVENEYKIISQAIDELARSCLAHIRERIIGAVRWQPASLSEDAPTGNQENNAGDYVLYSGPLDRGFALKRVREKDRDIVYLPIRPIIVGGDDITFVCDGRIALDLAENALRHFMQAKICGLEQVTASAGVAIGKSHTPFARLYDTAKVLCKSAKRHLHK…	No
Defense Finder over 554 Cat1 homolog-containing genomes
65 proteins throughout these genomes were annotated as Cas10 in the Defense Finder 'genes' output
Used HMMscan with pfam PF01966.28 using default parameters
65 unique Cas10 sequences
42 unique genomes
16.7% of genomes contain a Cas10 with a HD domain
10.6% of Cas10s detected have a HD domain
