# Supplementary material for: Cat1 forms filament networks to degrade NAD+ during the type III CRISPR- Cas anti-viral response
Source: Science. Author manuscript; Available in PMC 2025 Jun 13. (PMC12162218; doi:10.1126/science.adv9045)
Supplement: Data S2 [file NIHMS2075442-supplement-Data_S2.xlsx]

## Sheet: Oligonucleotides
Name	Sequence	Purpose
CFB432	TAATTAAGACATAGTTAAAATTTAGTTGTCAAAAAATGTGAC	cloning
CFB457	ATGTATATCTCCTTCTTAAATTTAAATTATACTATATTTTCCCATACCTAAGCTTG	cloning
CFB458	GGTCATCAATTTTTGTCCCAATTTTCAGAATTTAAAGACAAC	cloning
CFB459	GTTGTCTTTAAATTCTGAAAATTGGGACAAAAATTGATGACC	cloning
CFB634	GGTCACCACCACCACCACCACTG	cloning
CFB635	ATGTATATCTCCTTCTTAAAGTTAAACAAAATTATTTCTAGAGGG	cloning
CFB671	GACAACTAAATTTTAACTATGTCTTAATTATTTGGCTTTCAATACTTGCCCCAAG	cloning
CFB672	GTATAATTTAAATTTAAGAAGGAGATATACATATGCCTCAAGTCTTTTTTAGCCATTCG	cloning
CFB681	TTTGTTTAACTTTAAGAAGGAGATATACATATGCCTCAAGTCTTTTTTAGCCATTCG	cloning
CFB682	GATCTCAGTGGTGGTGGTGGTGGTGACCTTTGGCTTTCAATACTTGCCCCAAGC	cloning
CFB695	CAACTAAATTTTAACTATGTCTTAATTAAATTATACTATATTTTCCCATACCTAAGCTTGTTTTTATAC	cloning
CFB867	TGGTGGTGGTGGTGGTGACCTTTCAACACCATTCCAGGCGC	cloning
CFB868	CACCACCACCACCACCACTAATTAAGACATAGTTAAAATTTAGTTGTCAAAAAATGTGAC	cloning
CFB876	TAAGACGTGGTTTAACCCGGGTAAC	cloning
CFB877	AAATAATCATCCTCCTAAGTACAAGCTTAATTGTTATCC	cloning
CFB878	CTTGTACTTAGGAGGATGATTATTTATGCCCCAAGCCTTTTTCAGC	cloning
CFB879	GTTACCCGGGTTAAACCACGTCTTAGTGGTGGTGGTGGTGGTGAC	cloning
CFB915	GTTACAAGTAGAAGATCTAAGTCGTTATGTACGTC	cloning
CFB916	GACGTACATAACGACTTAGATCTTCTACTTGTAAC	cloning
CFB946	GACTCGGCTGAAAGCAGTCGAGTTTGATCCGCAC	cloning
CFB947	CGGATCAAACTCGACTGCTTTCAGCCGAGTCAAAATTGATTC	cloning
CFB948	GCCTTTTTCAGCCACAATGCAAAGGACAAGAAAATCGTTCTC	cloning
CFB949	GAGAACGATTTTCTTGTCCTTTGCATTGTGGCTGAAAAAGGCTTG	cloning
CFB950	CAACTTGGATCGCACAGCAGAGCATTCCCGG	cloning
CFB951	GAATGCTCTGCTGTGCGATCCAAGTTGCGACG	cloning
CFB952	GAATATCTCAAAGCAGACTGGTGTTGGGATGAACTGGAAC	cloning
CFB953	CCAACACCAGTCTGCTTTGAGATATTCATTCGAC	cloning
CFB954	GTGTTGGGATGCACTGGAACAGGCTTATG	cloning
CFB955	GCCTGTTCCAGTGCATCCCAACACCAG	cloning
CFB958	CGCTGCCGTTCGCAAATCGCAACACGGTGTTC	cloning
CFB959	GTGTTGCGATTTGCGAACGGCAGCGTCAAAAAGG	cloning
CFB960	CGCTGCCGTTCAAGGCACGCAACACGGTG	cloning
CFB961	CACCGTGTTGCGTGCCTTGAACGGCAGCG	cloning
CFB962	GCCGTTCAAGAATGCAAACACGGTGTTCGTTTTTAACAGC	cloning
CFB963	CACCGTGTTTGCATTCTTGAACGGCAGCGTCAAAAAGG	cloning
CFB966	GAATCAATTTTGACTCGGCTGGCATACGTCGAGTTTGATCC	cloning
CFB967	CTCGACGTATGCCAGCCGAGTCAAAATTGATTCGAGG	cloning
CFB986	CCTGGCCCCAACGCACTTTACGCCTTTTTGACG	cloning
CFB987	AGGCGTAAAGTGCGTTGGGGCCAGGGCCATAC	cloning
CFB988	GTGTTCGTTTTTGCAAGCCGCACTTCGGAATATATTTGCG	cloning
CFB989	CCGAAGTGCGGCTTGCAAAAACGAACACCGTG	cloning
CFB990	GTGTTCGTTTTTAACGCACGCACTTCGGAATATATTTGCGTTTATTCG	cloning
CFB991	CAAATATATTCCGAAGTGCGTGCGTTAAAAACGAACACCGTGTTGC	cloning
CFB994	GGCTCAGCTTGATCTACTTACGGATGCCCGGC	cloning
CFB995	GCATCCGTAAGTAGATCAAGCTGAGCCCGATTTGTCAAG	cloning
CFB996	CAGAATGATAAAAGTCGGCACGGAATTGCAGGTG	cloning
CFB997	CAATTCCGTGCCGACTTTTATCATTCTGATCGGCTCG	cloning
JHH29	ATTTAAATTTAAGAAGGAGATATACATATGCCCCAAGCCTTTTTCAGCCACAATAATAAG	cloning
JHH30	TAAATTTTAACTATGTCTTAATTATTTCAACACCATTCCAGGCGCCAGG	cloning

## Sheet: Cloning
Name	Cloning Strategy
pCFB173	PCR amplification of chCat1 gblock with CFB671 + CFB672 and pCFB115 with CFB432 + CFB457, followed by gibson assembly
pCFB181	PCR amplification of pCFB178 with CFB634 + CFB635 and pCFB173 with CFB681+ CFB682, followed by gibson assembly
pCFB183	PCR amplification of pCFB162 with CFB432 + CFB457 and chCat1 gblock with CFB671 + CFB672, followed by gibson assembly
pCFB264	PCR amplification of pJHH13 with JHH29 + JHH30 and pCFB155 with CFB432 + CFB457, followed by gibson assembly
pCFB265	PCR amplification of pJHH13 with JHH29 + JHH30 and pCFB157 with CFB432 + CFB457, followed by gibson assembly
pCFB268	PCR amplification of pJHH13 with JHH29 + JHH30 and pCFB160 with CFB432 + CFB457, followed by gibson assembly
pCFB269	PCR amplification of pJHH13 with JHH29 + JHH30 and pCFB161 with CFB432 + CFB457, followed by gibson assembly
pCFB271	PCR amplification of pJHH13 with CFB458 + CFB867 and pJHH13 with CFB459 + CFB868, followed by gibson assembly
pCFB289	PCR amplification of pCFB271 with CFB878 + CFB879 and pCFB1 with CFB876 + CFB877, followed by gibson assembly
pCFB291	PCR amplification of pJHH13 with JHH29 + JHH30 and pCFB162 with CFB432 + CFB457, followed by gibson assembly
pCFB329	PCR amplification of pCFB307 with CFB915 + CFB459 and pJHH13 with CFB916 + CFB458, followed by gibson assembly
pCFB331	PCR amplification of pCFB309 with CFB915 + CFB459 and pJHH13 with CFB916 + CFB458, followed by gibson assembly
pCFB333	PCR amplification of pCFB311 with CFB915 + CFB459 and pJHH13 with CFB916 + CFB458, followed by gibson assembly
pCFB334	PCR amplification of pCFB312 with CFB915 + CFB459 and pJHH13 with CFB916 + CFB458, followed by gibson assembly
pCFB335	PCR amplification of pCFB313 with CFB915 + CFB459 and pJHH13 with CFB916 + CFB458, followed by gibson assembly
pCFB336	PCR amplification of pCFB314 with CFB915 + CFB459 and pJHH13 with CFB916 + CFB458, followed by gibson assembly
pCFB341	PCR amplification of pJHH13 with CFB946 + CFB459 and pJHH13 with CFB947 + CFB458, followed by gibson assembly
pCFB342	PCR amplification of pJHH13 with CFB948 + CFB459 and pJHH13 with CFB949 + CFB458, followed by gibson assembly
pCFB343	PCR amplification of pJHH13 with CFB950 + CFB459 and pJHH13 with CFB951 + CFB458, followed by gibson assembly
pCFB344	PCR amplification of pJHH13 with CFB952 + CFB459 and pJHH13 with CFB953 + CFB458, followed by gibson assembly
pCFB345	PCR amplification of pJHH13 with CFB954 + CFB459 and pJHH13 with CFB955 + CFB458, followed by gibson assembly
pCFB348	PCR amplification of pJHH13 with CFB962 + CFB459 and pJHH13 with CFB963 + CFB458, followed by gibson assembly
pCFB350	PCR amplification of pJHH13 with CFB966 + CFB459 and pJHH13 with CFB967 + CFB458, followed by gibson assembly
pCFB355	PCR amplification of pJHH13 with CFB958 + CFB459 and pJHH13 with CFB959 + CFB458, followed by gibson assembly
pCFB356	PCR amplification of pJHH13 with CFB960 + CFB459 and pJHH13 with CFB961 + CFB458, followed by gibson assembly
pCFB360	PCR amplification of pJHH13 with CFB986 + CFB459 and pJHH13 with CFB987 + CFB458, followed by gibson assembly
pCFB361	PCR amplification of pJHH13 with CFB988 + CFB459 and pJHH13 with CFB989 + CFB458, followed by gibson assembly
pCFB362	PCR amplification of pJHH13 with CFB990 + CFB459 and pJHH13 with CFB991 + CFB458, followed by gibson assembly
pCFB366	PCR amplification of pCFB289 with CFB950 + CFB24 and pCFB289 with CFB951 + CFB23, followed by gibson assembly
pCFB367	PCR amplification of pCFB289 with CFB946 + CFB24 and pCFB289 with CFB947 + CFB23, followed by gibson assembly
pCFB370	PCR amplification of pJHH13 with CFB994 + CFB459 and pJHH13 with CFB995 + CFB458, followed by gibson assembly
pCFB371	PCR amplification of pJHH13 with CFB996 + CFB459 and pJHH13 with CFB997 + CFB458, followed by gibson assembly
pCFB372	PCR amplification of pCFB289 with CFB994 + CFB24 and pCFB289 with CFB995 + CFB23, followed by gibson assembly
pCFB373	PCR amplification of pCFB289 with CFB996 + CFB24 and pCFB289 with CFB997 + CFB23, followed by gibson assembly
pCFB384	PCR amplification of pCFB264 with CFB695 + CFB458 and pCFB264 with CFB432 + CFB459, followed by gibson assembly
pCFB385	PCR amplification of pCFB265 with CFB695 + CFB458 and pCFB265 with CFB432 + CFB459, followed by gibson assembly
pCFB386	PCR amplification of pCFB329 with CFB695 + CFB458 and pCFB329 with CFB432 + CFB459, followed by gibson assembly
pCFB387	PCR amplification of pCFB333 with CFB695 + CFB458 and pCFB333 with CFB432 + CFB459, followed by gibson assembly
pCFB388	PCR amplification of pCFB338 with CFB695 + CFB458 and pCFB338 with CFB432 + CFB459, followed by gibson assembly
pJHH13	PCR amplification of Cat1 gblock with JHH29 + JHH30 and pCFB173 with CFB457 + CFB432, followed by gibson assembly

## Sheet: Plasmids
Plasmid name	Plasmid contents	Made in this study?
pCFB173	chCat1, type III CRISPR, gp43 spacer, Cas10 dHD	Yes
pCFB181	chCat1-6xHis, pET21 IPTG inducible	Yes
pCFB183	chCat1, type III CRISPR, Dspc	Yes
pCFB264	Cat1, type III CRISPR, gp14 spacer, Cas10 dHD	Yes
pCFB265	Cat1, type III CRISPR, ORF9 spacer, Cas10 dHD	Yes
pCFB268	Cat1, type III CRISPR, ORF27 spacer, Cas10 dHD	Yes
pCFB269	Cat1, type III CRISPR, gp43 spacer, Cas10 dHD + dPalm	Yes
pCFB271	Cat1-6xHis, type III CRISPR, gp43 spacer, Cas10 dHD	Yes
pCFB289	Cat1-6xHis, pC194 IPTG inducible	Yes
pCFB291	Cat1, type III CRISPR, Dspc	Yes
pCFB329	Cat1, type III CRISPR, 80a/J1a spacer, Cas10 dHD	Yes
pCFB331	Cat1, type III CRISPR, 80c/NM4c spacer, Cas10 dHD	Yes
pCFB333	Cat1, type III CRISPR, NM4a spacer, Cas10 dHD	Yes
pCFB334	Cat1, type III CRISPR, NM4b spacer, Cas10 dHD	Yes
pCFB335	Cat1, type III CRISPR, J4a spacer, Cas10 dHD	Yes
pCFB336	Cat1, type III CRISPR, J1b spacer, Cas10 dHD	Yes
pCFB341	Cat1 Y122A, type III CRISPR, gp43 spacer, Cas10 dHD	Yes
pCFB342	Cat1 N10A, type III CRISPR, gp43 spacer, Cas10 dHD	Yes
pCFB343	Cat1 D33A, type III CRISPR, gp43 spacer, Cas10 dHD	Yes
pCFB344	Cat1 S68A, type III CRISPR, gp43 spacer, Cas10 dHD	Yes
pCFB345	Cat1 E74A, type III CRISPR, gp43 spacer, Cas10 dHD	Yes
pCFB348	Cat1 R227A, type III CRISPR, gp43 spacer, Cas10 dHD	Yes
pCFB350	Cat1 K121A, type III CRISPR, gp43 spacer, Cas10 dHD	Yes
pCFB355	Cat1 K225A, type III CRISPR, gp43 spacer, Cas10 dHD	Yes
pCFB356	Cat1 N226A, type III CRISPR, gp43 spacer, Cas10 dHD	Yes
pCFB360	Cat1 W215A, type III CRISPR, gp43 spacer, Cas10 dHD	Yes
pCFB361	Cat1 N324A, type III CRISPR, gp43 spacer, Cas10 dHD	Yes
pCFB362	Cat1 S235A, type III CRISPR, gp43 spacer, Cas10 dHD	Yes
pCFB366	Cat1 D33A-6xHis, pC194 IPTG inducible	Yes
pCFB367	Cat1 Y122A-6xHis, pC194 IPTG inducible	Yes
pCFB370	Cat1 D103-104, type III CRISPR, gp43 spacer, Cas10 dHD	Yes
pCFB371	Cat1 D158, type III CRISPR, gp43 spacer, Cas10 dHD	Yes
pCFB372	Cat1 D103-104-6xHis, pC194 IPTG inducible	Yes
pCFB373	Cat1 D158-6xHis, pC194 IPTG inducible	Yes
pCFB384	DCat1, type III CRISPR, gp14 spacer, Cas10 dHD	Yes
pCFB385	DCat1, type III CRISPR, ORF9 spacer, Cas10 dHD	Yes
pCFB386	DCat1, type III CRISPR, 80a/J1a spacer, Cas10 dHD	Yes
pCFB387	DCat1, type III CRISPR, NM4a spacer, Cas10 dHD	Yes
pCFB388	DCat1, type III CRISPR, J4a spacer, Cas10 dHD	Yes
pJHH13	Cat1, type III CRISPR, gp43 spacer, Cas10 dHD	Yes
pJTR162	gp43 protospacer target under aTc inducible promoter	PMID: 30692669
